# Supplementary material for: Tri-Trophic Effects of Seasonally Variable Induced Plant Defenses Vary across the Development of a Shelter Building Moth Larva and Its Parasitoid
Source: PLoS One. 2015 Mar 17;10(3):e0120769. doi: 10.1371/journal.pone.0120769 (PMC4363622; doi:10.1371/journal.pone.0120769)
Supplement: S1 File — (CSV) [file pone.0120769.s001.csv]

rettimes	day	type	FW (mg)	peak13.8	peak 15.6	peak 15.7	peak 17.4	peak 17.6	peak 18.4	peak 18.8	peak 19.3	peak17.0	peak 18.6	peak19.9
FERN036A	4	s	231	43.5744588745	9.1337446753	4.0311876623	2.4031195238	14.7952696104	5.4767115152	7.3270617749	9.11581671	4.5555245455	4.245927013	5.1779467965
FERN037A	4	s	206	56.2276699029	11.3989542233	10.2066093204	0.8535736408	7.055191165	3.4018705825	5.6123349029	22.0810309709	1.7587406311	2.3737838835	5.5758785437
FERN038A	4	s	110	105.5781818182	16.2286343636	13.19552	4.68482	27.4790105455	10.3707797273	21.4095459091	39.5694424545	9.621056	7.6396062727	8.7621581818
FERN039A	4	s	196	66.2760204082	11.3665335714	8.0917283673	3.2618075	22.4380779592	8.4951807143	13.4548402041	27.9582344898	4.8682014286	5.8342147959	8.0515429592
FERN040A	4	s	221	80.3117647059	23.9096215837	26.3638048869	3.1695534389	21.9284104525	9.778819638	18.7088650679	28.0851597738	0.9657955204	5.7683585973	7.7488831222
FERN016A	14	s	250	66.1876	40.6736	27.45199804	1.6688274	19.87220508	11.42154688	15.46129588	16.31163184	9.9688496	4.00432448	6.80452736
FERN017A	14	s	353	50.2439093484	4.5124854108	10.8698294618	2.5942747592	15.9380726629	4.522742068	9.2056099717	28.5838526912	0.8770439093	3.0136030595	3.9172166289
FERN018A	14	s	234	62.3183760684	14.658482735	39.6766493162	1.1334583333	21.7941602564	10.3833664957	13.8746776068	17.1760806838	0.7796718803	5.6804825214	10.8468653846
FERN019A	14	s	150	91.624	46.3589322667	52.1270052	3.0354846	35.1814355333	18.1806624667	24.9032812667	9.5651464667	15.9308170667	7.6338891333	9.1300056667
FERN020A	14	s	289	54.3698961938	16.526490519	43.6948096886	1.7534678201	25.2885066436	13.5056059516	18.0316689965	9.3294343945	1.3811397232	8.1033922837	13.8770131142
FERN096A	24	s	349	41.51747851	15.2442063897	32.3103151862	2.5209891117	23.7393333524	19.8771895702	20.5398655874	11.5633387393	1.2157142407	9.9155748997	19.0915730086
FERN097A	24	s	442	47.2260180995	5.8087555882	11.1441136652	1.6747754072	19.0954623077	7.4744121946	5.5087730543	13.4957380317	0.8446080769	6.1152741403	9.1804221267
FERN098A	24	s	400	50.03225	10.549609375	25.00275	1.748386075	17.5797815	10.45091065	10.9909204	7.48435485	0.974939875	6.127630625	10.443503425
FERN099A	24	s	342	58.1891812865	4.6456166667	8.7676530702	2.4982694152	18.4099606433	7.6879169006	6.8597504971	17.1418471345	1.0027478363	5.9339139181	9.1071641813
FERN100A	24	s	229	72.2593886463	24.7311254585	51.5576419214	3.6297029258	29.2637145415	21.659889738	31.594310786	10.8147089956	1.5567737555	8.7398468559	14.0875014847
FERN071A	34	s	475	43.2169716211	14.6790686737	22.5021052632	3.5429646316	16.3725997053	11.3116971579	21.4065263158	4.5707128842	1.5057687789	6.6111281895	9.7980725684
FERN072A	34	s	286	55.2786713287	13.1716522028	28.0082871329	2.7467615035	14.0434527622	6.7276030769	14.7311243357	8.6040354895	1.0587591259	3.553626014	5.8997115385
FERN073A	34	s	337	51.8456973294	6.9951809496	9.3284995549	2.4233039763	17.3772327596	7.4834513353	15.1652535015	8.2100514837	0.7067735312	4.9018818991	6.910078724
FERN074A	34	s	292	50.4537671233	10.3064750685	19.4135223973	1.4985836644	14.629035	5.6971585959	11.1202584932	7.5103659589	1.0287733562	4.2446130137	4.9183784247
FERN075A	34	s	396	32.2126262626	8.3240633838	3.4302540909	0.5410187121	7.1530897475	2.2851980303	1.5116003788	3.238939697	6.1580385101	1.5016575	1.7157508081
FERN091A	44	s	466	45.121888412	6.713597382	22.1551502146	1.8980691845	15.5340130901	5.405279721	5.0757543133	15.2784020386	0.445182897	4.5394716738	7.8067040129
FERN092A	44	s	370	50.8937837838	16.8036621081	32.9740540541	3.5189397027	18.9494232973	11.7472220811	22.6549408919	10.1169268649	1.5563529459	6.5498654054	8.2432122432
FERN093A	44	s	539	24.2233766234	10.7013430983	22.3905380334	3.1794594434	15.1776365306	9.3037562338	19.187755102	13.5561758998	1.0465450278	6.225512115	7.7984150278
FERN094A	44	s	340	31.7579411765	1.5768048529	3.6874989118	1.7469541765	8.3120447353	3.3382055	5.0082555294	17.8090245882	0.5181822941	1.5623176176	2.3992395882
FERN095A	44	s	388	48.943556701	5.9205416753	24.9529135825	2.9963309794	19.7734551289	8.0975102577	16.469053299	18.7407931186	1.2152510309	5.9376120103	7.5651534536
FERN006A	54	s	349	52.9266475645	14.82151851	31.2214899713	1.6046784527	25.8339340115	9.2981118052	14.5944117765	10.7136887966	12.6385977364	8.0894303152	7.3686761318
FERN007A	54	s	278	66.6309352518	9.9254378777	38.5435251799	4.0615809712	28.7677028417	16.3465760432	31.5859866906	12.4040457194	1.9772619784	8.9829285971	12.1928139928
FERN008A	54	s	234	74.8495726496	16.1661669231	53.9320512821	1.343052906	23.6353394444	12.6526473504	25.0103937179	4.6798351282	22.1937203846	5.4301591026	7.3422465385
FERN009A	54	s	250	74.2856	11.152583	41.0932	3.07662084	37.39956252	13.73731444	17.9307246	32.475084	2.41282104	9.79731152	14.67770604
FERN010A	54	s	317	57.1201892744	9.0413144479	30.804441041	3.5954890221	21.8282405363	8.1352130915	17.8298100946	13.0469858991	1.696573817	5.4660532808	8.5357192429
FERN101A	64	s	271	57.6295202952	14.7070681919	15.0537541697	2.066541845	19.2557746863	5.8412847232	8.2649295203	13.6294026568	9.6614796679	5.0887140221	4.3239516236
FERN102A	64	s	310	58.3812903226	15.5350365484	42.7677419355	3.7227665161	26.6484500968	21.8443044194	24.876968871	9.8778454194	2.6832600323	13.2138986774	20.5674914839
FERN103A	64	s	224	73.5245535714	14.2119075446	51.4147321429	4.4937019196	33.5789380804	18.12513625	36.6870160714	11.7507466071	1.4709664732	12.7005844196	17.9666475446
FERN104A	64	s	281	56.6024911032	8.9909633096	43.2491103203	2.1518248399	27.6614282206	14.0789834164	21.3975895374	17.6312433808	1.703226121	11.3913982562	23.4183058719
FERN105A	64	s	270	66.872962963	8.2866174815	31.4076352593	2.8195909259	26.4949200741	11.0721643704	23.585366037	15.8853461481	1.2561821852	9.4493326667	11.7148491852
FERN121A	73	s	466	44.6090128755	15.6524915021	26.489055794	1.5396927682	14.7670311588	5.4400315236	9.8533563519	10.0175320172	0.6703001288	5.1125095279	5.0341765451
FERN122A	73	s	364	54.6730769231	13.4072077747	33.5736263736	2.9891075824	21.2452526648	9.8225660989	11.1465118681	11.7664070604	0.7478007967	8.1295896978	15.2911269505
FERN123A	73	s	449	43.6097995546	8.4246143875	27.2086859688	1.0494105345	14.3190575501	6.2269518263	14.6421768374	6.7811744098	1.3279262584	4.2674353898	5.7383769488
FERN124A	73	s	428	39.3240654206	5.1186403738	26.5224299065	1.866108271	18.6930422196	9.363605257	13.3450745093	12.2653044159	0.5944184579	7.5365589252	17.136086729
FERN125A	73	s	221	57.5194570136	18.8718758824	36.6190765611	1.9809520814	31.6597386878	13.1029621719	22.2353847059	6.9451263348	13.4697497738	8.2573855204	8.6370181448
FERN046A	4	sa	115	103.5843478261	31.0317170435	24.0562966957	3.1930873913	35.4239873043	13.8142673913	27.3261103478	20.4951978261	7.782382087	9.1680526087	10.9218898261
FERN047A	4	sa	167	68.4898203593	18.74092	16.6332583832	2.1067994611	23.6236462874	8.3715886228	11.9499884431	16.1925626347	6.3771205389	6.1260573054	6.3558283832
FERN048A	4	sa	212	57.0702830189	16.0400045283	5.0620600943	1.4387903774	16.1897778774	5.1227445755	4.2048288208	25.283035	4.1624980189	2.9794487264	3.9582297642
FERN050A	4	sa	118	96.136440678	18.6933655932	14.9447362712	2.1622218644	28.9133404237	10.7788861864	17.0254350847	24.5647676271	1.6966405085	7.1153419492	10.5544288983
FERNA49A	4	sa	161	62.0382557764	20.3812536646	6.1452378882	1.2763793168	20.7613714907	6.1590124845	6.5721882609	1.4193164596	2.5728945342	3.3335157764	0
FERN026A	14	sa	305	58.9396721311	40.1540983607	28.5881179672	1.7230864918	18.6170594426	12.9977579016	17.3265704918	15.1004194426	11.7267129836	4.1291904262	7.8690934098
FERN027A	14	sa	301	62.1428571429	33.0168870764	10.8778988704	1.5160383721	17.0448504983	7.061629701	8.3399078405	26.8156827575	12.4716123588	3.5759257143	0.2846044186
FERN028A	14	sa	275	54.3123636364	29.7206765091	32.7592968727	1.7647538545	23.0262357818	12.9560227273	16.4017436	7.1573237818	11.2279776364	5.3356472	0.4506049455
FERN029A	14	sa	401	49.1605985037	13.768756808	18.8295569576	2.0147752369	13.7590033666	7.1818768579	14.7067718953	25.114713217	1.1574192519	3.6762147382	5.5913122444
FERN030A	14	sa	306	50.9254901961	13.9360447386	34.1535947712	1.1726371569	20.8950306863	11.7552155229	16.6305194771	13.1311314379	1.2343680065	5.8025540523	11.8912209804
FERN051A	24	sa	308	53.9016233766	11.843727013	33.0071428571	1.7222704221	18.174623961	9.4949388312	15.9316929545	15.5787369481	0.8329383442	5.1690872078	6.8957083442
FERN052A	24	sa	260	61.6411538462	14.8181771923	45.0161538462	2.3633232692	23.0559551538	13.2024414231	20.0105262308	10.2397432692	1.2255175	7.0567875769	8.9633404231
FERN053A	24	sa	391	56.137084399	11.0263421995	28.0700767263	2.1935710486	19.9367706905	13.0442038107	12.8916440153	14.9251031458	1.4826867775	7.8183212788	12.2842596164
FERN054A	24	sa	110	149.0572727273	25.2373690909	9.0919633636	2.7324332727	25.4279363636	11.4328147273	8.1455977273	26.134719	1.6844655455	6.1864862727	11.2235340909
FERN055A	24	sa	390	55.0828205128	14.9941406154	31.6182051282	1.7853615897	19.4215607436	12.1937149487	12.6261868974	9.4758476154	0.9860356154	7.2382117692	12.3144381026
FERN076A	34	sa	372	51.0470430108	25.3505596774	30.6177419355	2.4356295699	19.5773623925	14.7852441935	16.4846480108	5.3733156183	1.2661385484	8.8032154301	13.8439363978
FERN077A	34	sa	345	50.6776811594	26.8953181739	10.9167806087	1.0685944928	14.2619423768	5.5168226957	4.9981523188	3.181804087	9.8940634783	3.5924358841	4.1054832464
FERN078A	34	sa	418	51.5631578947	13.7224354785	32.1693779904	1.2301809569	15.8465616986	9.6182872967	21.9756677033	4.695370622	1.3107248804	5.8758340431	8.1846287081
FERN079A	34	sa	297	61.5737373737	12.7529313468	37.4905723906	2.4615906061	22.616192862	14.035577138	28.7818780135	5.1091612795	1.3607312458	8.4962055556	11.9524123232
FERN080A	34	sa	402	48.7184478109	21.0042536318	29.5236318408	2.8392725622	16.6462584577	13.2541637562	24.7108573383	5.0546328358	1.4409087065	5.685093806	10.2588923134
FERN081A	44	sa	329	51.6203647416	25.6051095745	30.366694772	1.2706792401	20.7284428875	11.9967556839	17.777091459	5.4698734954	12.2118836474	8.2596854711	9.1847202128
FERN082A	44	sa	274	67.204379562	23.6333382117	46.102919708	3.1050125547	29.9438227007	22.8842506204	39.7346715328	5.4744338321	1.8612610584	11.1638388686	16.7372084672
FERN083A	44	sa	352	49.9536931818	10.6337987784	32.0559659091	2.715224517	19.1127000284	12.5391831818	26.2443431534	4.2722799148	1.0741210511	7.3804078409	9.9658688636
FERN084A	44	sa	207	71.6468599034	28.5090886473	47.5531495169	1.8443504831	30.0805098068	15.2608601449	24.0080790338	11.2929274879	14.6245836715	7.0858148309	9.037278599
FERN085A	44	sa	356	47.7014044944	8.6822064045	32.7016853933	2.0978400281	20.587834382	10.8510275843	23.0487348596	8.8347538202	1.1805229494	6.8768310674	8.4202709551
FERN011A	54	sa	373	50.7852546917	12.9202268901	39.8675603217	3.4245559786	23.7843158177	16.7096114209	29.5490616622	5.7138501609	1.6174931635	8.4389406166	11.4365836461
FERN012A	54	sa	258	76.780620155	21.5689922481	55.461627907	1.306783876	22.8751741085	15.8000658527	26.9060456202	4.2419494961	21.3293305814	5.4426009302	8.3796803101
FERN013A	54	sa	204	78.5166666667	21.2555338725	52.2357843137	1.7296675	39.8156881863	14.3086595588	22.5725408824	9.5512037255	15.0855557353	11.7008415686	10.7333804902
FERN014A	54	sa	206	84.6422330097	17.630975534	60.6975728155	2.9404092233	41.4466446117	23.2787540777	49.1553398058	17.0262569903	2.2391158738	13.2992761165	17.7915880583
FERN015A	54	sa	310	60.8741935484	10.1652690323	38.0570967742	3.4757568387	23.0460275806	15.0162062258	28.3578534516	9.6839859355	1.6899579355	6.7368337419	8.8237289032
FERN031A	64	sa	365	53.8882191781	17.2307483288	44.5345205479	3.6756374521	24.2379227397	21.5363080548	33.5616438356	7.2071075068	1.5339825479	11.0617133973	15.4227258082
FERN032A	64	sa	310	56.015483871	9.7444745484	39.5648387097	2.9228909355	28.070110871	19.8847168065	32.484516129	5.3354299355	2.2385464516	13.1211189677	14.6629740968
FERN033A	64	sa	499	44.5420841683	10.6672612826	32.8354709419	3.0402112826	19.3612850701	16.3845464329	20.0617234469	6.23462501	0.7044132866	11.0116232465	16.7373692786
FERN034A	64	sa	340	52.4461764706	10.0085205	30.8664705882	1.5454615	26.6916561471	12.5178883235	16.7912468529	6.9228501176	13.1707462059	9.2196870588	9.1248492059
FERN035A	64	sa	360	52.4297222222	7.0790256111	36.1227777778	3.9231635278	24.6373399444	14.9876383333	27.2885063889	8.7239786667	2.2234980278	11.1807556111	12.3195421111
FERN111A	73	sa	394	51.178680203	7.1451762944	36.6708121827	2.5806959137	22.8238866244	17.9642104822	19.471807335	7.5822121827	1.220218401	12.1456713959	19.2490345939
FERN112A	73	sa	420	38.7928571429	23.1506975476	36.1623809524	1.7089502143	22.7666713095	20.3105399048	20.6688453333	4.697360381	14.9017729286	10.7022100476	13.3133265952
FERN113A	73	sa	524	29.1486641221	3.8760858206	27.8400763359	1.0292332824	16.4267484924	12.4361628244	17.0589534351	3.4526607061	0.4636677672	7.8204252481	14.5022969656
FERN114A	73	sa	364	42.6777472527	18.279477967	31.4233516484	1.3547292033	22.7667679121	13.5706035989	16.0761182143	4.2185417308	14.0092599176	8.1374317308	9.5571154945
FERN115A	73	sa	442	37.8147058824	16.7643313801	27.2468325792	1.0581825113	16.0414994796	8.8300853167	14.2015231674	0.5615928281	8.2407673982	4.4816623982	6.6243001584
FERN041A	4	u	145	91.6434482759	23.1191709655	9.1313611034	1.0893954483	18.541972	8.3626136552	15.9626026897	14.4678609655	30.62105	4.3542821379	6.2741935172
FERN042A	4	u	166	58.740428494	9.1338140361	9.1785837349	1.6179362651	18.2804572892	5.9223787349	7.7106396988	25.6689188554	6.6578369277	4.896083253	3.6709377711
FERN043A	4	u	80	132.3375	19.3806305	23.776480125	1.4813415	21.66944125	9.705612125	18.750083875	17.141539	30.17820125	4.9651535	6.135046375
FERN044A	4	u	146	88.8438356164	18.2917731507	6.4505217808	1.5005331507	22.4934533562	6.7065580137	13.8772173288	29.0512929452	19.7146999315	3.5717794521	4.9127586301
FERN045A	4	u	145	100.9365517241	26.2574993103	8.9975737241	0.9178123448	21.6358162759	6.9849070345	14.7498383448	22.420858	33.7700431034	5.3280117931	6.1335246897
FERN021A	14	u	219	73.5397260274	30.6728694064	10.1390542466	1.1589758904	17.8390031963	5.4773618265	5.4121684475	16.5895795434	9.7298645205	2.8153405023	3.2713090868
FERN022A	14	u	360	51.3827777778	27.5016384444	19.7186469167	1.1873464722	17.7752956944	8.4920383056	10.5067525278	12.7933458056	11.0013108889	3.6434132778	4.9991166944
FERN023A	14	u	70	159.7642857143	27.6965594286	12.4830017143	3.853418	25.6935651429	11.0592982857	10.7585214286	52.6872105714	2.002679	4.3473371429	6.1808632857
FERN024A	14	u	251	63.374501992	16.3354453386	11.2518082072	1.9545791633	19.1025507171	8.2373844622	14.8751060159	26.6557617131	1.3994618327	3.2704915139	5.3478901594
FERN025A	14	u	260	64.6192307692	32.3688063462	21.4071026154	1.5649233462	21.1530461154	11.3903583077	15.5263286923	13.3836115769	9.7695284231	4.3536236154	6.6520822308
FERN056A	24	u	156	87.3153846154	18.7347021154	5.4404155769	2.1893067949	25.4737126282	8.7743083974	18.2745095513	39.9368646154	0.9785608974	3.7247122436	7.1187470513
FERN057A	24	u	278	72.8946043165	13.859383777	9.7700265468	1.7072885612	21.1133989209	10.2526802878	7.6325727338	18.2295273022	0.8597976978	5.3055863309	10.832813741
FERN058A	24	u	191	80.9303664921	18.0787091623	4.7483846597	2.1806819372	28.2504064921	7.752013822	17.5775050785	45.712062356	1.1289135079	3.4289582723	6.3166644503
FERN059A	24	u	197	82.1725888325	21.15712	17.4776667005	2.7363011675	29.5153573096	13.2953085279	11.7395663959	29.3113251269	1.3095264975	5.6639726396	10.1128834518
FERN060A	24	u	192	77.2244791667	23.8134689583	5.1002998438	1.8921990625	19.2466722917	6.8271255729	13.1112353125	34.4802271354	0.9172566667	3.0479570833	4.9717442188
FERN061A	34	u	268	67.378358209	14.9763903358	32.244869403	2.3979836194	25.787171306	14.3592064552	28.5499723134	20.9983729851	1.5044947388	7.6888254478	10.7574608582
FERN062A	34	u	256	65.068359375	17.3377151563	7.5825076172	1.5576967188	24.9789676563	8.9256763281	8.7532071875	27.6662883594	1.1427595703	4.9756188281	7.1075062891
FERN063A	34	u	297	64.5962962963	42.098989899	41.8555555556	1.1577747475	25.4904464646	18.8307620539	33.0311973737	11.5078305724	22.7791143771	8.0683059596	14.0044372727
FERN064A	34	u	403	49.6975186104	12.6124198015	21.1794403226	1.8455804467	20.8537046402	12.7043038958	23.0269196774	22.1162230521	0.7891988834	6.0026407196	9.8244368486
FERN065A	34	u	220	73.5009090909	12.0068725455	16.2921342273	1.9252761818	27.9326948636	11.7580410909	22.7476118636	24.9877663182	0.8370989091	6.3201127273	9.2260198636
FERN086A	44	u	210	73.45	16.1760184286	43.5394484762	2.8768496667	29.7304059524	16.219333619	28.7715727143	10.1057117143	1.2081008095	9.4790114762	10.447594619
FERN087A	44	u	158	74.2537974684	15.7580952532	4.8416883544	1.135138038	12.511729557	5.9378507595	4.9087679114	24.7906571519	0.966366519	2.6244806329	3.5143996835
FERN088A	44	u	264	67.9890151515	26.0309596212	49.1541666667	3.6453926894	33.5207075758	26.8939504924	45.0412878788	9.8697879545	1.7478120833	13.275800303	18.9279507576
FERN089A	44	u	235	73.1438297872	21.3072140851	47.7727659574	2.6818665957	31.7958714468	19.4202418723	37.3870096596	14.4336893191	1.630395234	11.6923422979	15.4058593617
FERN090A	44	u	182	89.6741758242	27.0046145055	48.5434087363	2.4579702747	35.4166085165	23.5383569231	39.5342494505	16.0504834615	1.3576275275	12.8895236813	15.4857191209
FERN001A	54	u	304	66.2375	22.8395771382	49.1809210526	4.7030575329	28.9148026316	28.0059107895	43.9325657895	9.1461133553	1.6695459211	14.9560177303	18.5459209211
FERN002A	54	u	203	88.1467980296	25.4597925616	60.0931034483	4.7472966995	39.8876847291	34.2427431527	60.4477832512	20.9111207882	1.5695474384	18.7164228571	25.7455645813
FERN003A	54	u	204	81.7053921569	14.327785098	42.2683488235	3.0260042647	29.1898289216	17.6699518137	35.5411425	24.0490244118	1.6745544118	8.3910971078	13.3199031863
FERN004A	54	u	259	69.7243243243	28.9212355212	51.8528957529	5.8401326641	32.4238394208	25.2722479151	39.9938223938	8.2665440541	28.0631937838	11.8079640927	15.2637057915
FERN005A	54	u	240	78.5679166667	21.4062622083	47.2216666667	1.0758952917	24.7915405417	18.66475425	35.1887573333	19.2057576667	39.81726075	6.3561279167	14.3554270417
FERN106A	64	u	264	68.6984848485	21.4839532955	41.840530303	0.8135079924	22.0813395076	13.3351625379	23.5103020076	6.7086912121	21.4510997348	6.32807875	10.0657857197
FERN107A	64	u	218	82.7050458716	15.1903849083	53.0146788991	3.3493951835	36.2075127982	24.1670011468	26.6040912385	12.5701915596	1.6371466972	15.031266789	24.4415025688
FERN108A	64	u	387	54.4036175711	27.788630491	32.5532299742	1.0221015762	18.6518251938	15.124025969	25.1178890181	9.4538586822	26.1534883721	7.8305254005	10.7966870026
FERN109A	64	u	327	63.8211009174	18.1860545566	42.1923547401	3.0215024771	27.2555428135	22.2007552599	36.5314984709	15.9315659633	2.3592204587	13.7758191743	18.0806963303
FERN110A	64	u	287	57.3463414634	15.9122710105	16.19131777	1.4431656446	10.9685807317	4.5488634146	9.5448937979	20.7792934843	0.8430476655	3.6228422997	3.7205023693
FERN116A	73	u	314	69.6140127389	32.4474522293	58.2751592357	1.6779242994	30.0655105414	30.2401628344	37.6398089172	3.9732242357	27.4860886624	11.9210220701	21.406142707
FERN117A	73	u	413	44.2673123487	11.1060019613	33.2234866828	1.0660225182	19.976181816	12.7585277724	21.2448405327	15.0096190315	2.1066143826	8.4692784746	11.1209660533
FERN118A	73	u	314	50.4550955414	20.5228901274	36.6105095541	1.6748359873	23.361609586	16.3571357643	24.2200826752	11.5016794268	12.3665102866	8.0481913376	13.1198061783
FERN119A	73	u	368	40.9725543478	10.2606320652	7.3958534511	1.1408202174	8.0758746467	4.1850997283	3.5586435054	16.6006230978	0.6971911685	1.9370319565	2.5281315761
FERN120A	73	u	284	68.460915493	21.637292993	53.8102112676	3.3335811972	29.6408622535	28.4676805986	41.7623239437	10.1126055634	2.2193422887	12.9889680986	20.7743882746
