# Supplementary material for: Tri-Trophic Effects of Seasonally Variable Induced Plant Defenses Vary across the Development of a Shelter Building Moth Larva and Its Parasitoid
Source: PLoS One. 2015 Mar 17;10(3):e0120769. doi: 10.1371/journal.pone.0120769 (PMC4363622; doi:10.1371/journal.pone.0120769)
Supplement: S2 File — (CSV) [file pone.0120769.s002.csv]

collection	moth	para	hardwhite	dead	colldate	pupalwt	adultwt	pupaldate	adultdate	sex	site	1	3	5	7	9	11	13	15	17	19	21	23	25	27	29	31	33	35	37	39
1	1	0	0	0	1	78.1	NA	23	NA	NA	Wayne's G	5.1	10	22.3	23.4	42.7	48.4	60.4	88.9	88.7	95.4	NA	NA	NA	NA	NA	NA	NA	NA	NA	NA
1	1	0	0	0	2	49.5	21.7	21	34	f	Wayne's G	12.2	19.3	29	40.2	58.2	56.5	71	81.1	NA	NA	NA	NA	NA	NA	NA	NA	NA	NA	NA	NA
1	0	0	0	1	2	NA	NA	NA	NA	NA	Wayne's G	3.5	2.1	NA	NA	NA	NA	NA	NA	NA	NA	NA	NA	NA	NA	NA	NA	NA	NA	NA	NA
1	1	0	0	0	2	63.5	19.3	22	37	m	Wayne's G	22.1	27.5	38.5	59.5	69.4	79.7	88.2	92.9	84.8	NA	NA	NA	NA	NA	NA	NA	NA	NA	NA	NA
1	1	0	0	0	2	52.3	24.2	21	34	f	Wayne's G	11.5	14.4	18.4	15.9	36.6	45.9	56.1	71.6	66.9	NA	NA	NA	NA	NA	NA	NA	NA	NA	NA	NA
1	0	0	0	1	2	NA	NA	NA	NA	NA	Midfield	7.6	5.3	5.8	9	12.6	16.2	14.1	27.1	49.8	46.7	47.4	80.8	87.4	102.6	103.1	81.9	NA	NA	NA	NA
1	0	0	0	1	2	NA	NA	NA	NA	NA	Midfield	28.3	28.2	24.3	20.8	18.4	17.1	NA	NA	NA	NA	NA	NA	NA	NA	NA	NA	NA	NA	NA	NA
1	0	0	0	1	2	NA	NA	NA	NA	NA	Midfield	20.2	25.1	21.9	21.9	28.1	35.8	40.2	42.6	45.9	44.1	49	48.3	42	36.8	31	NA	NA	NA	NA	NA
1	0	0	0	1	2	NA	NA	NA	NA	NA	Midfield	9.8	13.2	10.2	NA	NA	NA	NA	NA	NA	NA	NA	NA	NA	NA	NA	NA	NA	NA	NA	NA
1	0	0	0	1	3	NA	NA	NA	NA	NA	Wayne's G	12.7	20.4	16	23.3	33.2	42.5	42.9	54.6	52	50.2	47	55.4	48.7	46	41.3	NA	NA	NA	NA	NA
1	1	0	0	0	3	70.3	35.2	27	39	f	Wayne's G	3.9	6	6.1	10	22.8	31.5	34.2	63.5	100.7	98.4	118.9	NA	NA	NA	NA	NA	NA	NA	NA	NA
1	0	1	0	0	3	NA	8.1	25	38	m	Wayne's G	15.4	12.9	11	14	18.1	23.3	28.5	32.8	44.2	35.9	NA	NA	NA	NA	NA	NA	NA	NA	NA	NA
1	1	0	0	0	3	41.5	16.6	23	36	f	Wayne's G	12.7	20.5	28.3	37.8	45	42.7	58	50.4	56.1	47.3	NA	NA	NA	NA	NA	NA	NA	NA	NA	NA
1	1	0	0	0	3	70.1	29.2	32	43	m	Wayne's G	2.5	2.1	3.9	4.7	3.8	8.4	12.9	21	19.9	34.4	62.7	72	92.5	98.1	NA	NA	NA	NA	NA	NA
1	0	0	0	1	3	NA	NA	NA	NA	NA	Midfield	4.7	4.6	14.8	29.7	32.8	31.6	23.3	51.4	67.3	69.6	74.9	80.4	69.2	NA	NA	NA	NA	NA	NA	NA
1	0	0	0	1	3	NA	NA	NA	NA	NA	Midfield	3.2	2.4	NA	NA	NA	NA	NA	NA	NA	NA	NA	NA	NA	NA	NA	NA	NA	NA	NA	NA
1	1	0	0	0	3	78.2	28.5	25	38	m	Midfield	6.5	8	19.2	23.8	22.9	41	58.3	64.7	92.9	107.3	NA	NA	NA	NA	NA	NA	NA	NA	NA	NA
1	1	0	0	0	3	55.4	23.4	22	35	f	Midfield	16.6	14	18.3	34	43.7	58.1	62.3	69.6	NA	NA	NA	NA	NA	NA	NA	NA	NA	NA	NA	NA
1	1	0	0	0	3	80.8	28.5	23	36	m	Midfield	9.4	17.6	27.4	38.7	47.8	63.4	89.9	88	108.4	NA	NA	NA	NA	NA	NA	NA	NA	NA	NA	NA
1	0	1	0	0	4	NA	16.4	25	38	m	Wayne's G	14.1	8.7	13.1	19.4	16.9	24.6	36.5	50.9	66.1	75.4	NA	NA	NA	NA	NA	NA	NA	NA	NA	NA
1	1	0	0	0	4	62.5	25.5	23	36	m	Wayne's G	12.4	17.7	17.3	38.1	38.6	50	62.3	78.8	88.9	NA	NA	NA	NA	NA	NA	NA	NA	NA	NA	NA
1	0	1	0	1	4	NA	NA	NA	NA	NA	Wayne's G	10.2	13.7	13.8	24.3	40.2	42.5	50.6	50.4	39.8	NA	NA	NA	NA	NA	NA	NA	NA	NA	NA	NA
1	0	1	0	0	4	NA	11.5	24	36	m	Midfield	11.5	14.2	15.4	32.6	33.2	47.2	62.3	69.7	NA	NA	NA	NA	NA	NA	NA	NA	NA	NA	NA	NA
1	1	0	0	0	4	68	30.6	21	34	f	Midfield	24.1	17.8	38.2	53.9	59.6	73.1	90	NA	NA	NA	NA	NA	NA	NA	NA	NA	NA	NA	NA	NA
1	1	0	0	0	4	61.1	31.1	28	39	f	Midfield	3.3	3.3	4	11.7	18.5	19	31.8	76.5	72.7	74.4	84.7	NA	NA	NA	NA	NA	NA	NA	NA	NA
1	0	1	0	0	4	NA	11.3	31	42	m	Midfield	3.8	5.1	6.6	6.7	8.4	10.7	12.3	17.1	15.3	37	50	55	NA	NA	NA	NA	NA	NA	NA	NA
1	0	1	0	0	4	NA	NA	24	NA	NA	Midfield	12.1	14.3	11.1	25.7	36.8	40.5	56	73.5	64.9	NA	NA	NA	NA	NA	NA	NA	NA	NA	NA	NA
1	0	0	0	1	4	NA	NA	NA	NA	NA	Midfield	6.9	7.2	10.1	20.9	25.1	26.1	38.6	67.3	76.2	95.2	NA	NA	NA	NA	NA	NA	NA	NA	NA	NA
1	1	0	0	0	4	61.3	NA	25	37	f	Midfield	12.3	12.5	27.2	27.9	32.6	43.7	65.5	70.9	83.7	85.7	NA	NA	NA	NA	NA	NA	NA	NA	NA	NA
1	0	1	0	0	5	NA	14.2	24	36	m	Wayne's G	10.6	18.8	17.1	26.3	46.5	64.6	69.9	73.2	62.1	NA	NA	NA	NA	NA	NA	NA	NA	NA	NA	NA
1	1	0	0	0	5	61.3	25.4	24	36	f	Wayne's G	12	23.4	22.1	19.9	36.5	56.5	65.6	75.2	86.9	NA	NA	NA	NA	NA	NA	NA	NA	NA	NA	NA
1	1	0	0	0	5	65.9	28	22	34	m	Midfield	21.5	19.6	38.1	50.5	58.7	74.4	79.5	78.8	NA	NA	NA	NA	NA	NA	NA	NA	NA	NA	NA	NA
1	1	0	0	0	5	59.8	24.5	25	39	f	Midfield	18.7	26.8	24.2	43.6	68	71.9	68.1	83.5	90.4	NA	NA	NA	NA	NA	NA	NA	NA	NA	NA	NA
1	1	0	0	0	5	95.9	33.3	24	37	m	Midfield	12.7	21.1	30.3	26.3	52.2	59.5	68.6	111.3	114.5	NA	NA	NA	NA	NA	NA	NA	NA	NA	NA	NA
1	0	1	0	0	6	NA	8.9	25	38	m	Wayne's G	13.5	14.4	22.1	18.3	36.1	43.5	48.9	51.2	46.2	NA	NA	NA	NA	NA	NA	NA	NA	NA	NA	NA
1	1	0	0	0	6	53.7	27.8	30	40	f	Wayne's G	10.7	10.1	18	21.4	17.9	30.4	36.5	36.5	46.4	59.5	72.4	NA	NA	NA	NA	NA	NA	NA	NA	NA
1	1	0	0	0	6	54.9	24.1	27	39	f	Wayne's G	12.3	16.6	27	26.3	27	47.4	61.7	73.3	64.9	78.1	NA	NA	NA	NA	NA	NA	NA	NA	NA	NA
1	1	0	0	0	6	58.7	23.6	23	36	f	Midfield	22.1	26.1	26	45.5	56.4	67.6	77.7	82.7	NA	NA	NA	NA	NA	NA	NA	NA	NA	NA	NA	NA
1	1	0	0	0	6	65.6	24.2	26	39	m	Midfield	4.4	10.6	14	22.1	22.3	52.5	56.2	73.4	84.9	70.6	NA	NA	NA	NA	NA	NA	NA	NA	NA	NA
1	1	0	0	0	6	67.3	22.4	22	37	m	Midfield	24.7	21.8	35.1	41.7	51.9	67	89.2	NA	NA	NA	NA	NA	NA	NA	NA	NA	NA	NA	NA	NA
1	0	0	0	1	6	NA	NA	NA	NA	NA	Midfield	10.2	9.6	17.4	23.3	20	32.1	35.7	39	43.7	50.7	53.6	43.6	NA	NA	NA	NA	NA	NA	NA	NA
1	0	0	0	1	7	NA	NA	NA	NA	NA	Midfield	23	25.5	24.8	42.3	57.7	59	82.3	80.5	80.1	NA	NA	NA	NA	NA	NA	NA	NA	NA	NA	NA
1	0	0	0	1	7	NA	NA	NA	NA	NA	Midfield	3.6	2.5	3.9	5.6	13	18.1	22.8	37	49.4	32.6	NA	NA	NA	NA	NA	NA	NA	NA	NA	NA
1	0	1	0	0	8	NA	7.1	33	43	m	Midfield	2.3	2.3	3.6	3.7	8.2	13.8	17.6	16	41.6	46.6	43.2	43.4	NA	NA	NA	NA	NA	NA	NA	NA
1	0	0	0	1	9	NA	NA	NA	NA	NA	Midfield	4.2	5.7	5.7	14	25.8	21.8	36.5	53.6	66	74.4	69.1	55.2	NA	NA	NA	NA	NA	NA	NA	NA
1	0	1	0	0	9	NA	13	28	39	m	Midfield	26.7	33.6	35.4	33.9	48.4	51.2	71.5	57.2	NA	NA	NA	NA	NA	NA	NA	NA	NA	NA	NA	NA
1	0	0	0	1	10	NA	NA	NA	NA	NA	Wayne's G	15.7	21	21.1	35.8	40.2	46.5	44	36.2	NA	NA	NA	NA	NA	NA	NA	NA	NA	NA	NA	NA
1	1	0	0	0	10	55.7	26.3	34	45	f	Midfield	5.1	4.9	14	18.6	22.5	37.7	49.5	60.2	62.8	87.2	85.3	NA	NA	NA	NA	NA	NA	NA	NA	NA
1	1	0	0	0	8	57.1	29	29	40	f	Midfield	25.3	32.7	29.1	63.4	57.9	73.2	83	92.4	98.3	NA	NA	NA	NA	NA	NA	NA	NA	NA	NA	NA
1	0	1	0	0	11	NA	14.7	31	43	f	Wayne's G	8.2	14.2	16.2	21.1	30.9	51.7	41.7	65.2	78.7	NA	NA	NA	NA	NA	NA	NA	NA	NA	NA	NA
1	0	0	0	1	11	NA	NA	NA	NA	NA	Midfield	11.8	11.2	19.1	21.7	18.4	18.9	17.6	15.2	NA	NA	NA	NA	NA	NA	NA	NA	NA	NA	NA	NA
1	0	0	0	1	12	NA	NA	NA	NA	NA	Wayne's G	13.5	18.8	28.2	39.8	59.1	71.9	86.9	NA	NA	NA	NA	NA	NA	NA	NA	NA	NA	NA	NA	NA
1	0	0	0	1	12	NA	NA	NA	NA	NA	Wayne's G	7.6	12.4	14.2	20.2	39	42.7	56.6	45.5	NA	NA	NA	NA	NA	NA	NA	NA	NA	NA	NA	NA
1	0	1	0	0	12	NA	NA	30	NA	NA	Midfield	10.4	14.6	20.3	24.6	44.9	54.2	63.9	NA	NA	NA	NA	NA	NA	NA	NA	NA	NA	NA	NA	NA
1	0	0	0	1	12	NA	NA	NA	NA	NA	Midfield	13.4	19.5	27.2	48.5	53.5	66	70.9	NA	NA	NA	NA	NA	NA	NA	NA	NA	NA	NA	NA	NA
1	0	0	0	1	13	NA	NA	NA	NA	NA	Midfield	4.3	5.9	9.4	13.5	24.7	23.2	48.5	60.7	48.3	39.5	NA	NA	NA	NA	NA	NA	NA	NA	NA	NA
1	0	0	0	1	13	NA	NA	NA	NA	NA	Midfield	10.1	NA	NA	NA	NA	NA	NA	NA	NA	NA	NA	NA	NA	NA	NA	NA	NA	NA	NA	NA
1	0	1	0	0	13	NA	11.2	32	43	f	Midfield	15.4	22.5	25	48.4	39.5	67.3	73.9	68.7	NA	NA	NA	NA	NA	NA	NA	NA	NA	NA	NA	NA
1	0	0	0	1	14	NA	NA	NA	NA	NA	Midfield	20.2	25	41.6	53.5	64.7	76.4	102.9	83.2	NA	NA	NA	NA	NA	NA	NA	NA	NA	NA	NA	NA
1	1	0	0	0	14	54.2	24.2	32	44	m	Midfield	9.2	17.5	21.8	20.9	50.2	53.3	73.4	85.8	NA	NA	NA	NA	NA	NA	NA	NA	NA	NA	NA	NA
1	0	0	0	1	15	NA	NA	NA	NA	NA	Midfield	11.9	22.3	23.3	34.9	44.2	61.3	58.1	56.3	85.2	NA	NA	NA	NA	NA	NA	NA	NA	NA	NA	NA
1	0	0	0	1	15	NA	NA	NA	NA	NA	Midfield	11.9	19.3	20.4	28.3	44.8	50.9	69.3	66.2	64.7	NA	NA	NA	NA	NA	NA	NA	NA	NA	NA	NA
1	1	0	0	0	16	57.9	NA	31	NA	NA	Wayne's G	28	54.5	53.3	61.4	82.4	100.5	NA	NA	NA	NA	NA	NA	NA	NA	NA	NA	NA	NA	NA	NA
1	0	0	0	1	17	NA	NA	NA	NA	NA	Midfield	25.8	39.6	56.8	78.7	66.6	45.4	40.6	NA	NA	NA	NA	NA	NA	NA	NA	NA	NA	NA	NA	NA
1	0	0	0	1	17	NA	NA	NA	NA	NA	Midfield	14	16.9	23.2	19.2	19.4	17.6	14.9	21.7	19.8	31.4	27.8	24.1	28	NA	NA	NA	NA	NA	NA	NA
1	1	0	0	0	18	69.7	30.2	33	44	m	Midfield	21.5	25.7	32.4	51.3	96	NA	NA	NA	NA	NA	NA	NA	NA	NA	NA	NA	NA	NA	NA	NA
1	0	1	0	0	18	NA	14.1	35	43	m	Wayne's G	11.2	14.8	15.2	42.8	54.9	56.3	68.2	NA	NA	NA	NA	NA	NA	NA	NA	NA	NA	NA	NA	NA
1	0	1	0	0	21	NA	NA	NA	NA	NA	Wayne's G	10.3	13.3	15.7	31.6	49.3	63	43.4	NA	NA	NA	NA	NA	NA	NA	NA	NA	NA	NA	NA	NA
1	0	1	0	0	21	NA	11.3	35	47	f	Wayne's G	21.4	22.6	36	50.5	58.6	71.9	NA	NA	NA	NA	NA	NA	NA	NA	NA	NA	NA	NA	NA	NA
1	0	0	0	1	21	NA	NA	NA	NA	NA	Midfield	22.1	20	25.2	29.4	54	54.9	73.1	NA	NA	NA	NA	NA	NA	NA	NA	NA	NA	NA	NA	NA
1	0	0	0	1	22	NA	NA	NA	NA	NA	Wayne's G	21.2	21.7	52.8	58.5	75.9	88.3	NA	NA	NA	NA	NA	NA	NA	NA	NA	NA	NA	NA	NA	NA
1	1	0	0	0	22	46.1	NA	42	52	f	Midfield	6.5	13.2	18	23.6	50.7	36.5	38.4	42.9	61	65.2	NA	NA	NA	NA	NA	NA	NA	NA	NA	NA
1	0	0	0	1	23	NA	NA	NA	NA	NA	Wayne's G	29.2	37.9	52.9	60.7	55	51.5	NA	NA	NA	NA	NA	NA	NA	NA	NA	NA	NA	NA	NA	NA
1	0	1	0	0	23	NA	NA	NA	NA	NA	Midfield	11.7	13.4	30.3	49.7	46.5	55.7	NA	NA	NA	NA	NA	NA	NA	NA	NA	NA	NA	NA	NA	NA
1	0	0	0	1	23	NA	NA	NA	NA	NA	Midfield	26.1	23.3	21	21.2	20.1	NA	NA	NA	NA	NA	NA	NA	NA	NA	NA	NA	NA	NA	NA	NA
1	1	0	0	0	23	69.9	25.6	37	48	m	Midfield	27.8	29.3	60.7	75.1	94.3	101.1	NA	NA	NA	NA	NA	NA	NA	NA	NA	NA	NA	NA	NA	NA
1	0	0	0	1	24	NA	NA	NA	NA	NA	Midfield	19.6	27.6	46.1	73.7	61.9	NA	NA	NA	NA	NA	NA	NA	NA	NA	NA	NA	NA	NA	NA	NA
1	1	0	0	0	26	56.3	27.8	39	49	f	Midfield	15.8	18.4	35.4	48.2	80.1	76	NA	NA	NA	NA	NA	NA	NA	NA	NA	NA	NA	NA	NA	NA
1	1	0	0	0	28	62.9	26.4	40	50	f	Midfield	20.4	32.7	61.8	64	83.5	NA	NA	NA	NA	NA	NA	NA	NA	NA	NA	NA	NA	NA	NA	NA
2	1	0	0	0	1	39.3	17	22	33	f	Wayne's G	26	18.2	28.5	44.6	57	61.5	65.3	59.6	66.9	46.9	NA	NA	NA	NA	NA	NA	NA	NA	NA	NA
2	0	1	0	0	15	NA	14.3	34	43	f	Wayne's G	18.6	22	20.9	46.4	55.1	73.4	81.2	84.1	NA	NA	NA	NA	NA	NA	NA	NA	NA	NA	NA	NA
2	1	0	0	0	2	58.4	25.2	19	33	f	Wayne's G	12.4	24.6	45	53.2	72.1	62.5	69	75.1	NA	NA	NA	NA	NA	NA	NA	NA	NA	NA	NA	NA
2	0	0	0	1	3	NA	NA	NA	NA	NA	Wayne's G	17.8	19.5	20.1	19.3	NA	NA	NA	NA	NA	NA	NA	NA	NA	NA	NA	NA	NA	NA	NA	NA
2	1	0	0	0	2	73.7	26.8	22	36	m	Wayne's G	11.7	18.7	20.1	31.1	47.8	59.4	72.5	72.8	96	NA	NA	NA	NA	NA	NA	NA	NA	NA	NA	NA
2	0	1	0	0	2	NA	NA	NA	NA	NA	Midfield	12.7	13.5	10.7	18.2	34.2	42.4	54.7	49.1	42	NA	NA	NA	NA	NA	NA	NA	NA	NA	NA	NA
2	1	0	0	0	2	61.6	22.2	19	34	f	Midfield	13.3	22.3	30.7	48.1	56.8	64.5	83.4	84.6	NA	NA	NA	NA	NA	NA	NA	NA	NA	NA	NA	NA
2	1	0	0	0	2	NA	NA	19	NA	NA	Midfield	26.8	52.7	44.6	69	72	70.8	82.7	83.7	NA	NA	NA	NA	NA	NA	NA	NA	NA	NA	NA	NA
2	1	0	0	0	2	48	24.6	27	38	f	Midfield	5.9	5.8	22	24.1	30.3	39.4	50.6	51.1	66	70.3	74.4	NA	NA	NA	NA	NA	NA	NA	NA	NA
2	1	0	0	0	3	65.5	33.5	26	39	m	Wayne's G	13.3	6.3	12.3	20.7	25.2	30.5	53.2	65.4	58.5	76.5	95.3	NA	NA	NA	NA	NA	NA	NA	NA	NA
2	0	0	0	1	3	NA	NA	NA	NA	NA	Wayne's G	13.1	13.7	8.2	12.7	15.6	15.9	13	10.4	9.4	NA	NA	NA	NA	NA	NA	NA	NA	NA	NA	NA
2	1	0	0	0	3	54.9	23.8	22	34	m	Wayne's G	13.8	22.2	20.5	37.2	46	59.9	66.5	89.5	65.6	NA	NA	NA	NA	NA	NA	NA	NA	NA	NA	NA
2	0	0	0	1	3	NA	NA	NA	NA	NA	Wayne's G	10.6	19.1	19.6	43.4	60.3	55	68.9	70.7	59.2	NA	NA	NA	NA	NA	NA	NA	NA	NA	NA	NA
2	0	0	0	1	3	NA	NA	NA	NA	NA	Midfield	2.7	5	3.8	NA	NA	NA	NA	NA	NA	NA	NA	NA	NA	NA	NA	NA	NA	NA	NA	NA
2	1	0	0	0	3	45.1	NA	25	NA	NA	Midfield	28	36.2	35.2	32.1	33.9	48.9	43.9	62	60	NA	NA	NA	NA	NA	NA	NA	NA	NA	NA	NA
2	1	0	0	0	3	77.4	29.3	21	34	m	Midfield	6.3	16.3	24.1	41	38.9	69.1	69.4	97.6	NA	NA	NA	NA	NA	NA	NA	NA	NA	NA	NA	NA
2	1	0	0	0	3	64.3	NA	21	NA	NA	Midfield	17.2	18.8	20.5	39.2	29.7	50.3	66.3	82.6	NA	NA	NA	NA	NA	NA	NA	NA	NA	NA	NA	NA
2	1	0	0	0	3	73.2	24.1	23	37	m	Midfield	15.9	22.4	25.2	58.4	60.5	67.6	95.4	86.4	100.3	NA	NA	NA	NA	NA	NA	NA	NA	NA	NA	NA
2	1	0	0	0	3	73.8	30.1	19	33	m	Midfield	8.9	18.3	35.2	57.8	57.1	84	107.1	NA	NA	NA	NA	NA	NA	NA	NA	NA	NA	NA	NA	NA
2	1	0	0	0	4	66	33.4	22	35	m	Wayne's G	12.6	24.3	27.3	52.8	58.6	72.8	68.5	94.9	NA	NA	NA	NA	NA	NA	NA	NA	NA	NA	NA	NA
2	0	0	0	1	4	NA	NA	NA	NA	NA	Wayne's G	1.3	2	2.8	3.3	2.5	5.9	3.7	NA	NA	NA	NA	NA	NA	NA	NA	NA	NA	NA	NA	NA
2	0	0	0	1	4	NA	NA	NA	NA	NA	Wayne's G	9.2	11.6	11.7	14.1	26.5	NA	NA	NA	NA	NA	NA	NA	NA	NA	NA	NA	NA	NA	NA	NA
2	1	0	0	0	4	53.8	30.2	24	36	m	Midfield	10.5	23.4	24.4	39.7	48.9	68.7	59.7	84.9	88.3	NA	NA	NA	NA	NA	NA	NA	NA	NA	NA	NA
2	0	1	0	0	4	NA	18.2	29	41	f	Midfield	2.4	6.8	7.8	12.8	21.7	22.5	23.1	34.1	53.4	81.2	89.8	NA	NA	NA	NA	NA	NA	NA	NA	NA
2	1	0	0	0	4	59.8	27.8	29	40	m	Midfield	2	3.9	3.5	8.5	14.4	14.5	13.6	18.2	25.5	44	60.7	73.5	NA	NA	NA	NA	NA	NA	NA	NA
2	1	0	0	0	4	46.9	NA	24	42	m	Midfield	11.2	16.3	14.6	23.8	36	50.2	40.3	44	69.4	NA	NA	NA	NA	NA	NA	NA	NA	NA	NA	NA
2	0	0	0	1	4	NA	NA	NA	NA	NA	Midfield	4.4	13.1	19.6	22.3	33.2	55.6	47.1	58.9	60.7	69.7	53.8	NA	NA	NA	NA	NA	NA	NA	NA	NA
2	1	0	0	0	4	45	15.8	21	35	f	Midfield	22.2	20.7	30.3	58	62.5	64.6	59.3	60.7	NA	NA	NA	NA	NA	NA	NA	NA	NA	NA	NA	NA
2	1	0	0	0	4	64.5	28.8	26	40	f	Midfield	4.3	7.6	7.5	15	25.8	25	36.1	73.4	89.4	95.2	78.5	NA	NA	NA	NA	NA	NA	NA	NA	NA
2	0	1	0	0	5	NA	15.4	24	36	m	Wayne's G	11.6	17	16	22	31	55.7	73.5	75.2	NA	NA	NA	NA	NA	NA	NA	NA	NA	NA	NA	NA
2	0	1	0	0	5	NA	14.8	33	44	f	Wayne's G	11.9	12.9	13	12.5	32.3	41.6	36.1	48.1	67.6	72.1	79.5	83.1	65.9	NA	NA	NA	NA	NA	NA	NA
2	1	0	0	0	5	62.1	NA	30	NA	NA	Midfield	3.6	5.2	5.6	10.1	12.2	16.5	18.8	32.4	67.7	64.5	87.1	92.2	NA	NA	NA	NA	NA	NA	NA	NA
2	0	1	0	0	5	NA	9.8	25	37	m	Midfield	6.1	5.4	12.3	17	21.1	31.1	56.2	67.1	79.9	57.7	NA	NA	NA	NA	NA	NA	NA	NA	NA	NA
2	0	0	0	1	5	NA	NA	NA	NA	NA	Midfield	15.9	20.6	20.4	NA	NA	NA	NA	NA	NA	NA	NA	NA	NA	NA	NA	NA	NA	NA	NA	NA
2	0	1	0	0	6	NA	10.8	28	39	f	Wayne's G	14.4	22.8	23.7	28.9	32.9	56.6	65.3	63.9	61.1	49.3	NA	NA	NA	NA	NA	NA	NA	NA	NA	NA
2	0	0	0	1	6	NA	NA	NA	NA	NA	Wayne's G	5.5	5	9.3	16.8	20.5	17.2	14	12.8	16.9	15.9	15	NA	NA	NA	NA	NA	NA	NA	NA	NA
2	0	1	0	0	6	NA	16	30	42	f	Midfield	5.1	5.2	6.9	15	18.3	17.7	19.4	42.1	68.9	81.4	92.3	NA	NA	NA	NA	NA	NA	NA	NA	NA
2	0	0	0	1	6	NA	NA	NA	NA	NA	Midfield	18	35.4	28.3	58.5	53.8	57.4	56.8	65.3	60.4	NA	NA	NA	NA	NA	NA	NA	NA	NA	NA	NA
2	0	0	0	1	6	NA	NA	NA	NA	NA	Midfield	4	6	4.5	15.8	15.8	18	19.3	35.6	36.7	27.6	21.9	16.4	NA	NA	NA	NA	NA	NA	NA	NA
2	1	0	0	0	6	64.7	NA	28	NA	NA	Midfield	17.6	22.5	29.6	26.5	32.8	37.3	61.7	91.8	75.6	92.9	NA	NA	NA	NA	NA	NA	NA	NA	NA	NA
2	0	0	0	1	6	NA	NA	NA	NA	NA	Midfield	3.2	2.5	4.7	5	7.1	14.7	19.6	18.8	38.8	56	79.5	76.1	78.6	54.8	NA	NA	NA	NA	NA	NA
2	0	0	0	1	7	NA	NA	NA	NA	NA	Midfield	3.4	4	4.6	4.3	10.2	11.2	15.8	23.6	22	53.8	43.6	49.8	NA	NA	NA	NA	NA	NA	NA	NA
2	0	1	0	0	7	NA	12.5	36	45	f	Midfield	1.4	2.8	3.1	3.9	7.7	13.5	17.4	19.4	40.5	66.9	57.8	69.2	71.7	49.4	NA	NA	NA	NA	NA	NA
2	0	0	0	1	8	NA	NA	NA	NA	NA	Midfield	9.4	15.4	26.2	22.9	34.5	51.6	69.4	78.9	NA	NA	NA	NA	NA	NA	NA	NA	NA	NA	NA	NA
2	0	0	0	1	10	NA	NA	NA	NA	NA	Wayne's G	14	23.2	19.6	NA	NA	NA	NA	NA	NA	NA	NA	NA	NA	NA	NA	NA	NA	NA	NA	NA
2	0	0	0	1	11	NA	NA	NA	NA	NA	Wayne's G	11.3	14.4	22.1	22.1	44.2	56.1	66	71.9	63.5	41.7	NA	NA	NA	NA	NA	NA	NA	NA	NA	NA
2	0	0	0	1	11	NA	NA	NA	NA	NA	Midfield	5.1	4.2	5.3	18.6	21.1	18.6	33.7	61.2	78.7	93.4	NA	NA	NA	NA	NA	NA	NA	NA	NA	NA
2	0	1	0	0	11	NA	12	32	44	f	Midfield	12	16.1	19.5	15.4	23.1	59.9	55.7	59	61.8	NA	NA	NA	NA	NA	NA	NA	NA	NA	NA	NA
2	1	0	0	0	12	43.6	NA	32	NA	NA	Wayne's G	16.5	18.6	25.8	35.5	50.2	71.6	71.9	67.7	64.6	NA	NA	NA	NA	NA	NA	NA	NA	NA	NA	NA
2	0	0	0	1	12	NA	NA	NA	NA	NA	Midfield	9.5	24.4	18.8	33.1	57.8	63.1	57.2	NA	NA	NA	NA	NA	NA	NA	NA	NA	NA	NA	NA	NA
2	0	1	0	0	12	NA	9.4	36	47	f	Midfield	4.6	6.4	6.9	11.6	16.9	16.4	38.9	60.7	56.5	63.8	51.9	NA	NA	NA	NA	NA	NA	NA	NA	NA
2	0	0	0	1	13	NA	NA	NA	NA	NA	Wayne's G	22.8	25.1	47.8	35.5	53.4	62.3	73.2	85.9	61.7	37.8	NA	NA	NA	NA	NA	NA	NA	NA	NA	NA
2	0	1	0	0	13	NA	10.9	29	41	m	Wayne's G	8.6	14.4	15.1	33.5	51.1	50.5	56.3	NA	NA	NA	NA	NA	NA	NA	NA	NA	NA	NA	NA	NA
2	1	0	0	0	13	55.9	NA	33	NA	NA	Midfield	12.2	13.7	14.4	19.5	18	28.7	46.8	66.3	93.2	NA	NA	NA	NA	NA	NA	NA	NA	NA	NA	NA
2	0	0	0	1	13	NA	NA	NA	NA	NA	Midfield	2	3.6	6.4	8.8	12	NA	18	20.9	21	9.7	NA	NA	NA	NA	NA	NA	NA	NA	NA	NA
2	1	0	0	0	14	75.9	NA	27	NA	NA	Midfield	27.8	38.3	43	52.1	93.4	93.7	NA	75.9	NA	NA	NA	NA	NA	NA	NA	NA	NA	NA	NA	NA
2	1	0	0	0	14	56.1	NA	31	NA	NA	Midfield	11.4	15	14.2	16.7	23.2	64.1	64.2	79.8	NA	NA	NA	NA	NA	NA	NA	NA	NA	NA	NA	NA
2	0	0	0	1	15	NA	NA	NA	NA	NA	Wayne's G	9.1	13.7	19.3	14	14.5	13.8	11.4	NA	NA	NA	NA	NA	NA	NA	NA	NA	NA	NA	NA	NA
2	0	0	0	1	15	NA	NA	NA	NA	NA	Midfield	15.8	21.3	18.7	47.3	62	47.2	57.8	NA	NA	NA	NA	NA	NA	NA	NA	NA	NA	NA	NA	NA
2	1	0	0	0	16	56	28.1	37	47	f	Wayne's G	3.9	7.4	13.3	19.9	22.6	53.3	58.5	61	93	79.1	NA	NA	NA	NA	NA	NA	NA	NA	NA	NA
2	0	1	0	0	16	NA	13.3	30	41	m	Midfield	23.8	24.1	37.2	55.1	74.3	76.3	NA	NA	NA	NA	NA	NA	NA	NA	NA	NA	NA	NA	NA	NA
2	0	0	0	1	17	NA	NA	NA	NA	NA	Wayne's G	10.5	10	5.8	8.1	NA	NA	NA	NA	NA	NA	NA	NA	NA	NA	NA	NA	NA	NA	NA	NA
2	0	0	0	1	17	NA	NA	NA	NA	NA	Midfield	18.5	30.9	30.9	52.7	75.4	87.5	109	86.2	71.9	NA	NA	NA	NA	NA	NA	NA	NA	NA	NA	NA
2	1	0	0	0	18	67.6	28.8	32	43	m	Midfield	24.1	37.2	61.1	78.3	88.3	100.9	NA	67.6	NA	NA	NA	NA	NA	NA	NA	NA	NA	NA	NA	NA
2	0	0	0	1	18	NA	NA	NA	NA	NA	Wayne's G	10.7	17.6	22.7	23.9	38.2	22	NA	NA	NA	NA	NA	NA	NA	NA	NA	NA	NA	NA	NA	NA
2	0	0	0	1	19	NA	NA	NA	NA	NA	Midfield	10.9	NA	21.4	30.4	49.9	79.7	74.4	55.1	NA	NA	NA	NA	NA	NA	NA	NA	NA	NA	NA	NA
2	0	1	0	0	19	NA	NA	NA	NA	NA	Wayne's G	18.8	NA	43.5	45.7	43.1	NA	NA	NA	NA	NA	NA	NA	NA	NA	NA	NA	NA	NA	NA	NA
2	0	0	0	1	21	NA	NA	NA	NA	NA	Wayne's G	7.3	11	21.9	22.3	47.8	54.4	31.9	NA	NA	NA	NA	NA	NA	NA	NA	NA	NA	NA	NA	NA
2	0	1	0	0	21	NA	NA	43	NA	NA	Midfield	5	4	8.2	12.3	18.9	18.3	43.8	63.1	42.2	NA	NA	NA	NA	NA	NA	NA	NA	NA	NA	NA
2	0	0	0	1	21	NA	NA	NA	NA	NA	Midfield	9.5	19	18.9	43.5	67.6	69.7	51.5	NA	NA	NA	NA	NA	NA	NA	NA	NA	NA	NA	NA	NA
2	0	0	0	1	22	NA	NA	NA	NA	NA	Midfield	7.5	NA	NA	NA	NA	NA	NA	NA	NA	NA	NA	NA	NA	NA	NA	NA	NA	NA	NA	NA
2	0	1	0	0	22	NA	11.1	34	43	m	Midfield	27.9	33	65.7	64.8	49.7	NA	NA	NA	NA	NA	NA	NA	NA	NA	NA	NA	NA	NA	NA	NA
2	0	1	0	0	23	NA	12.8	34	43	m	Wayne's G	18.5	20.9	46.2	55.2	62.2	NA	NA	NA	NA	NA	NA	NA	NA	NA	NA	NA	NA	NA	NA	NA
2	0	0	0	1	23	NA	NA	NA	NA	NA	Wayne's G	12	22.8	21.9	32.1	58.8	40.7	NA	NA	NA	NA	NA	NA	NA	NA	NA	NA	NA	NA	NA	NA
2	0	0	0	1	23	NA	NA	NA	NA	NA	Midfield	11.9	28.4	25.1	39.9	89.9	99.3	NA	NA	NA	NA	NA	NA	NA	NA	NA	NA	NA	NA	NA	NA
2	0	1	0	0	24	NA	NA	41	NA	NA	Wayne's G	8.1	15.6	16.3	29.5	40	69.4	92.3	73.1	NA	NA	NA	NA	NA	NA	NA	NA	NA	NA	NA	NA
2	0	0	0	1	24	NA	NA	NA	NA	NA	Midfield	26.4	42.6	73.6	64	81.8	NA	NA	NA	NA	NA	NA	NA	NA	NA	NA	NA	NA	NA	NA	NA
2	0	1	0	0	27	NA	NA	36	NA	NA	Midfield	28.1	39.7	62.5	63.4	NA	NA	NA	NA	NA	NA	NA	NA	NA	NA	NA	NA	NA	NA	NA	NA
2	0	0	0	1	31	NA	NA	NA	NA	NA	Midfield	18.2	20.7	43.3	49.8	NA	NA	NA	NA	NA	NA	NA	NA	NA	NA	NA	NA	NA	NA	NA	NA
3	1	0	0	0	1	55.2	NA	22	NA	NA	Wayne's G.	15.5	22.2	20.6	32.3	47.2	51.4	60.5	66.1	69.2	69.1	NA	NA	NA	NA	NA	NA	NA	NA	NA	NA
3	1	0	0	0	1	71.1	29.5	18	33	m	Wayne's G.	25.4	25.3	30.5	40.1	56.4	76.4	92.1	97.6	NA	NA	NA	NA	NA	NA	NA	NA	NA	NA	NA	NA
3	1	0	0	0	2	67.3	30.1	24	37	f	Wayne's G.	4.7	9.4	13.3	18	23.3	27.7	45.4	62.7	83.8	96.9	NA	NA	NA	NA	NA	NA	NA	NA	NA	NA
3	1	0	0	0	2	34.7	18.3	24	36	f	Wayne's G.	12.3	22.5	40.5	31.8	61	56.6	60.8	56.5	60	52.9	41.5	NA	NA	NA	NA	NA	NA	NA	NA	NA
3	1	0	0	0	2	63.2	28.8	20	33	f	Midfield	19.8	22.8	21.6	23.6	42.1	56.2	73.6	89.1	NA	NA	NA	NA	NA	NA	NA	NA	NA	NA	NA	NA
3	1	0	0	0	2	67.6	27.8	18	32	m	Midfield	24	21.4	31.3	32.6	56.7	73.8	86.8	84.5	NA	NA	NA	NA	NA	NA	NA	NA	NA	NA	NA	NA
3	1	0	0	0	2	68.2	NA	29	NA	NA	Midfield	7.9	4.5	9.5	9.1	12.3	17.9	19.2	18.3	38.4	54.9	63.8	72.5	89.8	NA	NA	NA	NA	NA	NA	NA
3	1	0	0	0	2	62.6	26.9	18	33	f	Midfield	18	24	38.1	44.1	60	69.6	87.1	73.3	NA	NA	NA	NA	NA	NA	NA	NA	NA	NA	NA	NA
3	0	1	0	0	2	NA	16.7	18	32	m	Midfield	16.4	17.8	32.1	31.8	56.7	57.8	72.5	51.4	NA	NA	NA	NA	NA	NA	NA	NA	NA	NA	NA	NA
3	0	0	0	1	3	NA	NA	NA	NA	NA	Wayne's G.	12.3	10.9	NA	NA	NA	NA	NA	NA	NA	NA	NA	NA	NA	NA	NA	NA	NA	NA	NA	NA
3	0	1	0	0	3	NA	12.1	23	36	m	Wayne's G.	18.3	11.8	18.6	20.5	33.1	32	38.6	46.1	NA	NA	NA	NA	NA	NA	NA	NA	NA	NA	NA	NA
3	0	1	0	0	3	NA	15.6	24	37	m	Wayne's G.	7.9	6.7	13.7	15	13.9	28.1	46	49.8	56.1	63.6	NA	NA	NA	NA	NA	NA	NA	NA	NA	NA
3	0	1	0	0	3	NA	NA	20	NA	NA	Wayne's G.	11.9	16.5	29.7	34.5	37.4	47.7	45.3	37.3	NA	NA	NA	NA	NA	NA	NA	NA	NA	NA	NA	NA
3	1	0	0	0	3	59.2	30.6	31	41	f	Midfield	2.8	3.7	7	9.8	14.2	17.9	16.2	40.1	58.7	71.6	72.8	70.1	71.7	NA	NA	NA	NA	NA	NA	NA
3	0	1	0	0	3	NA	11.4	26	39	f	Midfield	20.3	15.8	19.9	31.6	42.6	51.1	69.8	65.9	52.6	NA	NA	NA	NA	NA	NA	NA	NA	NA	NA	NA
3	0	1	0	0	3	NA	16.5	30	42	f	Midfield	4.3	4.2	7.4	8.7	11	12.2	15.1	20.4	29.7	47.4	53.7	70.7	NA	NA	NA	NA	NA	NA	NA	NA
3	1	0	0	0	3	62.7	NA	19	NA	NA	Midfield	14.7	15.8	30	41.3	56	76.3	91.5	NA	NA	NA	NA	NA	NA	NA	NA	NA	NA	NA	NA	NA
3	1	0	0	0	3	54.7	NA	25	39	f	Midfield	12.5	13.3	12	14	15.6	17.4	27.3	42	53.5	64	NA	NA	NA	NA	NA	NA	NA	NA	NA	NA
3	1	0	0	0	3	56.9	23.9	20	34	m	Midfield	18.2	17	27	53.7	59.5	73.9	78.9	NA	NA	NA	NA	NA	NA	NA	NA	NA	NA	NA	NA	NA
3	0	0	0	1	4	NA	NA	NA	NA	NA	Wayne's G.	3.3	3.3	NA	NA	NA	NA	NA	NA	NA	NA	NA	NA	NA	NA	NA	NA	NA	NA	NA	NA
3	1	0	0	0	4	68.8	29.7	22	34	m	Wayne's G.	19.8	13.9	17	33.7	54.3	68.3	92.4	94.6	NA	NA	NA	NA	NA	NA	NA	NA	NA	NA	NA	NA
3	1	0	0	0	4	74	32.4	19	33	m	Wayne's G.	25.6	31.8	41.5	66.7	69.1	82.3	99.2	NA	NA	NA	NA	NA	NA	NA	NA	NA	NA	NA	NA	NA
3	0	0	0	1	4	NA	NA	NA	NA	NA	Midfield	21.9	13.2	11.3	NA	NA	NA	NA	NA	NA	NA	NA	NA	NA	NA	NA	NA	NA	NA	NA	NA
3	1	0	0	0	4	62.8	NA	22	NA	NA	Midfield	27.2	21.5	35.4	52.3	74.8	77.2	69.4	77.5	NA	NA	NA	NA	NA	NA	NA	NA	NA	NA	NA	NA
3	1	0	0	0	4	62.6	29.4	33	44	f	Midfield	1.2	1.3	2.9	4.1	4.4	7.6	7.6	11.4	19.7	18	31.4	63.2	80.1	82	NA	NA	NA	NA	NA	NA
3	0	0	0	1	4	NA	NA	NA	NA	NA	Midfield	15.2	15.1	19.7	21.8	23.2	21.2	19.8	21.7	26.4	27.5	NA	NA	NA	NA	NA	NA	NA	NA	NA	NA
3	1	0	0	0	4	48.4	21	23	36	f	Midfield	8.1	14.3	12.9	28	42	40.9	50	64.1	NA	NA	NA	NA	NA	NA	NA	NA	NA	NA	NA	NA
3	1	0	0	0	4	62	26.9	27	39	f	Midfield	4.7	5	9	15.2	24.4	20.8	40.4	73.5	70.8	79.4	84	NA	NA	NA	NA	NA	NA	NA	NA	NA
3	0	0	0	1	4	NA	NA	NA	NA	NA	Midfield	5.6	9.9	14.1	12.8	11.6	11.5	11.5	9.8	8.7	8	7.3	NA	NA	NA	NA	NA	NA	NA	NA	NA
3	0	0	0	1	5	NA	NA	NA	NA	NA	Wayne's G.	3.6	5.9	9.5	15.5	24.6	22.7	40	53.4	66.1	70.3	76.7	71.7	64.5	NA	NA	NA	NA	NA	NA	NA
3	1	0	0	0	9	59.9	29.5	31	41	f	Wayne's G.	7.9	11	19.3	21.8	32	57.2	66.4	73	79.5	95.2	NA	NA	NA	NA	NA	NA	NA	NA	NA	NA
3	1	0	0	0	5	NA	23.1	32	43	m	Midfield	3.9	4.1	6.9	11.9	20.6	16	22.3	33.5	47	50.6	65.5	64	60.6	NA	NA	NA	NA	NA	NA	NA
3	1	0	0	0	5	72.9	31.9	22	35	f	Midfield	20.4	24.9	24.3	41.4	72.6	71.7	91.8	96.1	NA	NA	NA	NA	NA	NA	NA	NA	NA	NA	NA	NA
3	1	0	0	0	5	75.2	29.8	27	39	m	Midfield	8.3	11.6	12.4	18.8	25.2	24.6	47.3	83.9	81.8	89.2	NA	NA	NA	NA	NA	NA	NA	NA	NA	NA
3	1	0	0	0	6	65.2	27.4	23	36	m	Wayne's G.	28	21.2	30.1	51.9	59.2	61.2	74.1	77.3	NA	NA	NA	NA	NA	NA	NA	NA	NA	NA	NA	NA
3	0	0	0	1	6	NA	NA	NA	NA	NA	Wayne's G.	12.3	16.5	22.9	24.4	21.6	18.9	15.3	13.2	11.5	NA	NA	NA	NA	NA	NA	NA	NA	NA	NA	NA
3	0	1	0	0	6	NA	16.3	30	42	f	Midfield	3.8	4.3	3.6	7.9	13.3	15.2	21.5	41.2	56.3	65.8	73.7	NA	NA	NA	NA	NA	NA	NA	NA	NA
3	0	0	0	1	6	NA	NA	NA	NA	NA	Midfield	5.5	4.7	8.8	13.7	19.2	18	36.8	40.6	62.2	45.3	NA	NA	NA	NA	NA	NA	NA	NA	NA	NA
3	0	0	0	1	6	NA	NA	NA	NA	NA	Midfield	4.3	5.6	5.1	5.9	6.7	5.5	3.6	3.1	NA	NA	NA	NA	NA	NA	NA	NA	NA	NA	NA	NA
3	1	0	0	0	6	63.9	NA	31	47	m	Midfield	14.4	14.9	23.7	25	29.5	33.1	29.7	51.2	58.1	64.1	100.6	85.9	NA	NA	NA	NA	NA	NA	NA	NA
3	0	0	0	1	6	NA	NA	NA	NA	NA	Midfield	7.9	12.1	16.8	23.6	21	20.1	20.1	18.5	17.9	15.6	NA	NA	NA	NA	NA	NA	NA	NA	NA	NA
3	0	0	0	1	7	NA	NA	NA	NA	NA	Midfield	4.8	3.5	2.5	3.5	4.9	6	7	6.3	7.2	9.5	NA	NA	NA	NA	NA	NA	NA	NA	NA	NA
3	0	1	0	0	7	NA	6.6	41	52	m	Midfield	8	7	7.4	7.3	6.5	9.7	10.9	10.7	8.7	10	10.5	14	21.9	26.6	33.5	32.3	NA	NA	NA	NA
3	1	0	0	0	10	65.9	29	29	40	m	Midfield	11.4	18.9	21.5	20.7	36.5	49.9	70.4	79.5	86	NA	NA	NA	NA	NA	NA	NA	NA	NA	NA	NA
3	1	0	0	0	10	48.8	NA	31	NA	NA	Wayne's G.	13.5	16.9	24.7	24	48.8	50.6	63.7	65.7	78.3	NA	NA	NA	NA	NA	NA	NA	NA	NA	NA	NA
3	0	1	0	0	11	12.4	NA	49	NA	f	Wayne's G.	3.2	4.4	4.2	8.8	9.9	12.3	11.9	22.4	29.1	28.5	63	70	81	NA	NA	NA	NA	NA	NA	NA
3	0	0	0	1	11	NA	NA	NA	NA	NA	Midfield	2.6	2.7	2.7	5.6	8.4	9.6	12.8	23.7	22	25	37.5	31.1	NA	NA	NA	NA	NA	NA	NA	NA
3	0	1	0	0	11	NA	10.7	34	44	m	Midfield	2.1	2.7	3.3	4	7.4	11.5	17	22.9	42.2	41.2	50.5	NA	NA	NA	NA	NA	NA	NA	NA	NA
3	0	1	0	0	12	NA	14.4	31	42	f	Wayne's G.	10.1	18.3	16.4	21	36.6	47.8	46.8	61.5	NA	NA	NA	NA	NA	NA	NA	NA	NA	NA	NA	NA
3	1	0	0	0	12	70.6	32.2	31	41	f	Midfield	10.8	20.4	23.5	23.3	47.8	65.8	79.9	89.9	109	NA	70.6	NA	NA	NA	NA	NA	NA	NA	NA	NA
3	0	1	0	0	12	NA	8.5	44	54	f	Midfield	2.8	4.1	5	10.5	15.1	10.5	10.9	12.2	11.4	15.5	22.3	20	41.2	45.4	NA	NA	NA	NA	NA	NA
3	1	0	0	0	13	25.7	NA	41	NA	NA	Wayne's G.	9	10.3	12.5	15.6	18.3	21.2	24.8	36.1	53.6	51.6	44.5	NA	NA	NA	NA	NA	NA	NA	NA	NA
3	0	0	0	1	13	NA	NA	NA	NA	NA	Wayne's G.	8.7	9.9	12.8	14.3	11.9	21.5	34.5	36.9	39.9	30.9	23.8	NA	NA	NA	NA	NA	NA	NA	NA	NA
3	0	0	0	1	13	NA	NA	NA	NA	NA	Midfield	14.1	21.5	20.7	36.6	62.9	65.9	85.5	79.7	NA	NA	NA	NA	NA	NA	NA	NA	NA	NA	NA	NA
3	1	0	0	0	13	73.5	32.9	31	42	m	Midfield	22.2	18.1	17.3	16.9	29.7	47.5	62.3	91.6	97.1	NA	NA	NA	NA	NA	NA	NA	NA	NA	NA	NA
3	1	0	0	0	14	49.1	19.1	30	41	m	Midfield	25	21.5	38	48.1	71.8	82.1	86	NA	NA	NA	NA	NA	NA	NA	NA	NA	NA	NA	NA	NA
3	0	0	1	0	14	NA	3.8	NA	45	f	Midfield	4.1	4	4	7.1	6.8	11.4	22.4	19.3	23.2	16.7	NA	NA	NA	NA	NA	NA	NA	NA	NA	NA
3	0	1	0	0	15	NA	NA	NA	NA	NA	Wayne's G.	27.8	40.2	42.7	56.2	66.9	75.6	78.1	67	NA	NA	NA	NA	NA	NA	NA	NA	NA	NA	NA	NA
3	0	0	0	1	15	NA	NA	NA	NA	NA	Midfield	7.2	11	13.5	20.2	20.1	32.1	44.1	34.9	NA	NA	NA	NA	NA	NA	NA	NA	NA	NA	NA	NA
3	1	0	0	0	16	55.7	24.5	32	45	f	Wayne's G.	21.2	24.9	28.8	64.1	67.2	82.5	82	NA	NA	NA	NA	NA	NA	NA	NA	NA	NA	NA	NA	NA
3	1	0	0	0	16	NA	28	37	47	f	Midfield	11.4	18.7	27.3	24.8	42	62.9	70.2	86.3	75.6	77	NA	NA	NA	NA	NA	NA	NA	NA	NA	NA
3	1	0	0	0	17	44	NA	37	NA	NA	Midfield	12.1	15	19.5	18.6	36	47.9	54.1	67.9	70.7	NA	NA	NA	NA	NA	NA	NA	NA	NA	NA	NA
3	0	0	0	1	17	NA	NA	NA	NA	NA	Midfield	20.7	26.1	26.6	33.2	35.3	46.6	50.6	52.9	47.5	NA	NA	NA	NA	NA	NA	NA	NA	NA	NA	NA
3	0	0	0	1	18	NA	NA	NA	NA	NA	Midfield	10	13.1	22.1	26.8	28.9	55.1	69.3	57.6	NA	NA	NA	NA	NA	NA	NA	NA	NA	NA	NA	NA
3	1	0	0	0	18	49.2	21.4	34	45	f	Wayne's G.	19.8	28.4	54	52.7	71.2	69.1	76	60.5	NA	NA	NA	NA	NA	NA	NA	NA	NA	NA	NA	NA
3	0	0	0	1	19	NA	NA	NA	NA	NA	Midfield	2.9	2.6	2.4	4.9	5.7	7.2	7	5.5	5.3	5.1	4.2	3.2	NA	NA	NA	NA	NA	NA	NA	NA
3	0	0	0	1	20	NA	NA	NA	NA	NA	Midfield	8.7	8.2	7.3	6.7	6.6	4.7	4.3	4.2	NA	NA	NA	NA	NA	NA	NA	NA	NA	NA	NA	NA
3	1	0	0	0	21	NA	23.1	38	48	f	Wayne's G.	12	18.4	18.8	37.8	52.8	74.6	72.1	83.6	NA	NA	NA	NA	NA	NA	NA	NA	NA	NA	NA	NA
3	0	1	0	0	21	NA	14	39	49	f	Midfield	12.1	11.7	18.5	17.8	25.9	46	58.4	60.6	NA	NA	NA	NA	NA	NA	NA	NA	NA	NA	NA	NA
3	0	0	0	1	21	NA	NA	NA	NA	NA	Midfield	11.8	14.6	23.9	21.2	29.2	65.2	78.9	88.6	NA	NA	NA	NA	NA	NA	NA	NA	NA	NA	NA	NA
3	0	0	0	1	22	NA	NA	NA	NA	NA	Midfield	2.2	2.2	3.9	4.4	4.3	8.2	12.3	8.6	6.6	6.5	7.7	NA	NA	NA	NA	NA	NA	NA	NA	NA
3	0	1	0	0	22	NA	12.4	34	44	m	Midfield	19.4	23.4	43.4	53.2	71.8	NA	NA	NA	NA	NA	NA	NA	NA	NA	NA	NA	NA	NA	NA	NA
3	0	1	0	0	23	NA	NA	38	NA	NA	Wayne's G.	12.3	17.6	14.6	25.3	50.3	66.4	NA	NA	NA	NA	NA	NA	NA	NA	NA	NA	NA	NA	NA	NA
3	0	0	0	1	23	NA	NA	NA	NA	NA	Midfield	15	17.1	31.3	47.3	48.8	32.6	NA	NA	NA	NA	NA	NA	NA	NA	NA	NA	NA	NA	NA	NA
3	0	0	0	1	23	NA	NA	NA	NA	NA	Midfield	17.8	28.3	29.7	46.1	58.1	61.5	62.4	NA	NA	NA	NA	NA	NA	NA	NA	NA	NA	NA	NA	NA
3	0	0	0	1	24	NA	NA	NA	NA	NA	Wayne's G.	15.9	19.8	29.8	51.1	62.4	65.1	NA	NA	NA	NA	NA	NA	NA	NA	NA	NA	NA	NA	NA	NA
3	1	0	0	0	24	NA	29.4	38	47	f	Midfield	16	20.8	28.7	61.5	57.9	80.7	NA	NA	NA	NA	NA	NA	NA	NA	NA	NA	NA	NA	NA	NA
3	0	0	1	0	27	NA	4.3	NA	45	m	Midfield	28.2	30.9	31.8	25.1	NA	NA	NA	NA	NA	NA	NA	NA	NA	NA	NA	NA	NA	NA	NA	NA
4	0	0	0	1	1	NA	NA	NA	NA	NA	Wayne's G.	3.1	5.1	7.8	12.1	15.6	19.6	22.4	40.4	51.3	NA	63.5	63.9	64.9	62.6	56.6	NA	NA	NA	NA	NA
4	1	0	0	0	1	74.6	24.6	19	34	m	Wayne's G.	17.1	26.8	63.5	51.8	82.1	83.6	92.9	105.1	NA	NA	NA	NA	NA	NA	NA	NA	NA	NA	NA	NA
4	1	0	0	0	2	50	NA	29	NA	NA	Wayne's G.	12.1	18.1	22.1	20.6	30.8	44.8	52.1	62.4	65.5	69.1	75.1	72.7	NA	NA	NA	NA	NA	NA	NA	NA
4	0	1	0	0	3	NA	13.6	18	34	m	Wayne's G.	19.5	20.9	33.7	39.9	58.1	69.3	69.7	NA	NA	NA	NA	NA	NA	NA	NA	NA	NA	NA	NA	NA
4	1	0	0	0	2	67	28.2	20	33	f	Midfield	26.5	31.4	32.4	37.8	53.9	55.7	60.1	72.6	NA	NA	NA	NA	NA	NA	NA	NA	NA	NA	NA	NA
4	0	0	0	1	2	NA	NA	NA	NA	NA	Midfield	4	3.2	NA	NA	NA	NA	NA	NA	NA	NA	NA	NA	NA	NA	NA	NA	NA	NA	NA	NA
4	1	0	0	0	2	78.7	30.9	20	33	m	Midfield	18.7	25.6	36.6	47.9	68.6	88.4	87	99.8	NA	NA	NA	NA	NA	NA	NA	NA	NA	NA	NA	NA
4	0	1	0	0	2	NA	15.9	25	37	m	Midfield	14	14.9	19.5	34.6	40.6	39.2	38.6	64.9	85.2	88.1	NA	NA	NA	NA	NA	NA	NA	NA	NA	NA
4	1	0	0	0	2	62.1	28.6	20	33	f	Midfield	14.5	27.7	42.9	70.2	63.7	75.5	84.2	88.8	NA	NA	NA	NA	NA	NA	NA	NA	NA	NA	NA	NA
4	0	1	0	0	3	NA	7.8	25	38	m	Wayne's G.	8.4	5.9	16.4	17.6	15.4	30.6	38.7	41.3	35	30.1	NA	NA	NA	NA	NA	NA	NA	NA	NA	NA
4	1	0	0	0	3	67	26.2	22	34	m	Wayne's G.	15.9	22.3	27.4	42.7	53.9	65	79.4	97.9	NA	NA	NA	NA	NA	NA	NA	NA	NA	NA	NA	NA
4	0	1	0	0	3	NA	14.9	22	36	f	Wayne's G.	10.2	15.1	26.6	38.1	35.8	56.5	60.1	69.7	NA	NA	NA	NA	NA	NA	NA	NA	NA	NA	NA	NA
4	0	1	0	0	3	NA	17.6	22	36	f	Wayne's G.	15.7	21.4	22.4	37.9	48.4	48.8	66.3	81.2	NA	NA	NA	NA	NA	NA	NA	NA	NA	NA	NA	NA
4	0	0	0	1	3	NA	NA	NA	NA	NA	Midfield	2.7	4.7	NA	NA	NA	NA	NA	NA	NA	NA	NA	NA	NA	NA	NA	NA	NA	NA	NA	NA
4	1	0	0	0	3	30.2	NA	26	47	f	Midfield	12	17.7	18.5	26.4	36.5	36.6	51.7	45.4	49.5	44.4	39.7	NA	NA	NA	NA	NA	NA	NA	NA	NA
4	0	0	0	1	3	NA	NA	NA	NA	NA	Midfield	4.5	3.8	6.2	3.8	NA	NA	NA	NA	NA	NA	NA	NA	NA	NA	NA	NA	NA	NA	NA	NA
4	0	1	0	0	3	NA	14.5	20	34	m	Midfield	10.9	13.9	20.6	35	33.9	51.8	67.6	59.4	NA	NA	NA	NA	NA	NA	NA	NA	NA	NA	NA	NA
4	1	0	0	0	3	66.8	NA	23	36	m	Midfield	5.1	5.8	16.5	23.2	20	33.9	64.7	82.2	85.1	NA	NA	NA	NA	NA	NA	NA	NA	NA	NA	NA
4	1	0	0	0	3	71.2	27.8	20	33	m	Midfield	15.6	22.3	41	54.6	49.2	63.4	98.2	95.1	NA	NA	NA	NA	NA	NA	NA	NA	NA	NA	NA	NA
4	0	1	0	0	4	NA	13.1	28	39	m	Wayne's G.	2.7	6	5	8.3	15.7	14.4	23.5	45.8	46.4	62	69.7	NA	NA	NA	NA	NA	NA	NA	NA	NA
4	1	0	0	0	13	58.1	NA	34	NA	NA	Wayne's G.	8.3	7.7	12.8	20.9	18.6	26.9	45.4	58.6	77.6	87.7	NA	NA	NA	NA	NA	NA	NA	NA	NA	NA
4	1	0	0	0	4	60.1	20.7	26	39	m	Wayne's G.	9.8	12.6	14.3	20.8	22.2	25.6	47.3	59.8	57.6	73.7	NA	NA	NA	NA	NA	NA	NA	NA	NA	NA
4	1	0	0	0	4	61.5	23.8	25	39	f	Midfield	14.3	19.9	31.4	27	48.2	54	68.1	78.3	79.7	86.7	NA	NA	NA	NA	NA	NA	NA	NA	NA	NA
4	1	0	0	0	4	67.4	20.9	27	39	m	Midfield	7.9	8.6	9	15	24.4	22.5	31.8	59.2	67.7	78.6	81.4	NA	NA	NA	NA	NA	NA	NA	NA	NA
4	1	0	0	0	4	75.7	NA	24	NA	NA	Midfield	11.4	14.2	24.6	27.6	30.7	44.9	59.2	73.8	96.3	NA	NA	NA	NA	NA	NA	NA	NA	NA	NA	NA
4	1	0	0	0	4	67.5	26.9	31	42	f	Midfield	2.8	4.2	2.9	3.1	5.5	8.7	17.2	28.6	30.6	58.6	72.1	90.9	92	NA	NA	NA	NA	NA	NA	NA
4	0	0	0	1	4	NA	NA	NA	NA	NA	Midfield	2.6	6.4	5.7	10.7	21.7	20.8	40.4	52.8	70.2	74.8	87.1	NA	NA	NA	NA	NA	NA	NA	NA	NA
4	1	0	0	0	4	53.2	23.9	30	40	f	Midfield	4.7	4.7	5.7	8.9	6.7	20.3	30.4	34	41.7	64.9	65.7	81.8	NA	NA	NA	NA	NA	NA	NA	NA
4	0	1	0	0	4	NA	14.4	19	33	m	Midfield	21.2	19.4	30.2	56.2	55.9	74.6	53.6	NA	NA	NA	NA	NA	NA	NA	NA	NA	NA	NA	NA	NA
4	0	1	0	0	5	NA	9.5	19	34	m	Wayne's G.	26.4	30	54.5	51.9	53.3	47.7	NA	NA	NA	NA	NA	NA	NA	NA	NA	NA	NA	NA	NA	NA
4	1	0	0	0	5	57.7	NA	26	42	m	Midfield	18.9	23	21.1	27.2	36	53.7	59.4	63.5	71.9	NA	NA	NA	NA	NA	NA	NA	NA	NA	NA	NA
4	1	0	0	0	5	60.9	25.4	23	36	m	Midfield	23.5	32.8	48.2	53.2	58.7	81.5	77.3	81.8	71.5	NA	NA	NA	NA	NA	NA	NA	NA	NA	NA	NA
4	1	0	0	0	5	55.8	22.7	21	34	f	Midfield	20.9	19.4	32.1	53.3	55.2	73.7	69.2	NA	NA	NA	NA	NA	NA	NA	NA	NA	NA	NA	NA	NA
4	1	0	0	0	6	84.9	32.8	27	39	m	Wayne's G.	13.1	18.6	33.7	30	43.9	57.9	77.6	81.6	95.3	103.5	NA	NA	NA	NA	NA	NA	NA	NA	NA	NA
4	0	1	0	0	6	NA	17.7	27	39	f	Wayne's G.	10.4	16.8	17.6	18.6	23.5	52	60.5	70.2	84.8	NA	NA	NA	NA	NA	NA	NA	NA	NA	NA	NA
4	1	0	0	0	6	58.1	22	25	39	f	Wayne's G.	16.8	24.9	21.5	39.3	50.9	48.5	68.4	70.3	83.6	NA	NA	NA	NA	NA	NA	NA	NA	NA	NA	NA
4	1	0	0	0	6	54.9	26.7	34	45	m	Midfield	3.6	6	3.9	6.6	9.3	13.1	15.6	16.9	16.4	33.3	49	53.6	62.2	62.4	NA	NA	NA	NA	NA	NA
4	1	0	0	0	6	62.6	24.6	27	39	m	Midfield	6.2	17.2	21.3	30.4	21.6	55.3	51.7	61.8	70.1	79.2	NA	NA	NA	NA	NA	NA	NA	NA	NA	NA
4	1	0	0	0	6	66.5	NA	23	NA	NA	Midfield	23.9	29	30	46.1	59.1	73.5	86.7	102.2	NA	NA	NA	NA	NA	NA	NA	NA	NA	NA	NA	NA
4	0	0	0	1	6	NA	NA	NA	NA	NA	Midfield	3.5	9.9	6.1	NA	NA	NA	NA	NA	NA	NA	NA	NA	NA	NA	NA	NA	NA	NA	NA	NA
4	0	1	0	0	6	NA	12.2	31	42	m	Midfield	3.5	6.3	5.1	3.3	3.1	8.9	13.8	12.3	29.5	39.7	49.2	NA	NA	NA	NA	NA	NA	NA	NA	NA
4	0	0	0	1	7	NA	NA	NA	NA	NA	Midfield	8.5	NA	NA	NA	NA	NA	NA	NA	NA	NA	NA	NA	NA	NA	NA	NA	NA	NA	NA	NA
4	0	0	0	1	7	NA	NA	NA	NA	NA	Midfield	1.7	1.7	NA	NA	NA	NA	NA	NA	NA	NA	NA	NA	NA	NA	NA	NA	NA	NA	NA	NA
4	1	0	0	0	10	61	28.6	35	46	m	Midfield	3.5	4	2.5	4.2	6.7	8.9	19.2	17.6	43.3	48.2	61.2	80.8	NA	NA	NA	NA	NA	NA	NA	NA
4	1	0	0	0	10	63.5	NA	29	42	m	Midfield	12.3	21.1	20.8	47.4	51.8	53.4	68.1	70.9	82.3	NA	NA	NA	NA	NA	NA	NA	NA	NA	NA	NA
4	0	1	0	0	11	NA	10.1	32	42	m	Wayne's G.	4.1	4.3	8.1	15.9	17.6	26.6	34.2	58.8	62.7	39.2	NA	NA	NA	NA	NA	NA	NA	NA	NA	NA
4	1	0	0	0	11	65.6	NA	30	NA	NA	Midfield	6.8	14.4	18.8	24.7	30.3	47.5	69	77.4	91.7	NA	NA	NA	NA	NA	NA	NA	NA	NA	NA	NA
4	0	1	0	0	12	NA	11.8	32	42	m	Wayne's G.	3.7	4.1	8.1	14.1	17.6	17	41.2	54.1	59.3	NA	NA	NA	NA	NA	NA	NA	NA	NA	NA	NA
4	0	0	0	1	12	NA	NA	NA	NA	NA	Wayne's G.	8.2	16.3	24.1	26.3	43.2	52.7	64.5	68.6	66	53.9	44.5	NA	NA	NA	NA	NA	NA	NA	NA	NA
4	0	0	0	1	12	NA	NA	NA	NA	NA	Midfield	5.4	6.6	6.2	4.2	2.5	4.2	3	NA	NA	NA	NA	NA	NA	NA	NA	NA	NA	NA	NA	NA
4	1	0	0	0	12	60.8	26.8	32	43	f	Midfield	4.9	5.7	12.8	20.4	24.5	54.9	53.1	78.2	87.9	72.6	NA	NA	NA	NA	NA	NA	NA	NA	NA	NA
4	0	1	0	0	13	NA	16.8	38	49	f	Wayne's G.	11.8	22.5	20.3	48.8	61.2	80	NA	NA	NA	NA	NA	NA	NA	NA	NA	NA	NA	NA	NA	NA
4	0	0	0	1	13	NA	NA	NA	NA	NA	Midfield	3.6	2.6	5.7	11	19.7	21.2	22.5	27.2	19.9	NA	NA	NA	NA	NA	NA	NA	NA	NA	NA	NA
4	0	0	0	1	13	NA	NA	NA	NA	NA	Midfield	7	10.9	23.4	26.6	51.6	58.8	50.6	70.2	NA	NA	NA	NA	NA	NA	NA	NA	NA	NA	NA	NA
4	0	0	0	1	13	NA	NA	NA	NA	NA	Midfield	13.8	17	25.3	32.7	45.6	50.9	78.9	99.3	89.6	56.8	NA	NA	NA	NA	NA	NA	NA	NA	NA	NA
4	0	1	0	0	14	NA	12.8	31	42	f	Midfield	11.4	19.7	25	35.8	49.8	46.4	60.6	NA	NA	NA	NA	NA	NA	NA	NA	NA	NA	NA	NA	NA
4	0	1	0	0	14	NA	NA	NA	NA	NA	Midfield	14.7	19.6	21.9	32	39.2	47.3	37.2	NA	NA	NA	NA	NA	NA	NA	NA	NA	NA	NA	NA	NA
4	0	0	0	1	15	NA	NA	NA	NA	NA	Wayne's G.	2.4	4	9.2	13.3	19	22.7	23.8	46.4	23.6	NA	NA	NA	NA	NA	NA	NA	NA	NA	NA	NA
4	0	1	0	0	15	NA	10.4	28	38	m	Midfield	15.5	13	29.6	41.5	39.1	NA	NA	NA	NA	NA	NA	NA	NA	NA	NA	NA	NA	NA	NA	NA
4	0	1	0	0	16	NA	NA	NA	NA	NA	Wayne's G.	5.3	6.6	12.8	20.5	20.8	23.1	17.1	13	14	14.1	16.8	16.6	35.5	NA	NA	NA	NA	NA	NA	NA
4	0	0	0	1	16	NA	NA	NA	NA	NA	Midfield	7	15.3	17.4	22.5	35.9	59	68.2	NA	NA	NA	NA	NA	NA	NA	NA	NA	NA	NA	NA	NA
4	1	0	0	0	17	59.5	NA	33	NA	NA	Midfield	24.1	39.5	63.6	65.7	68.6	81.9	91.6	78	NA	NA	NA	NA	NA	NA	NA	NA	NA	NA	NA	NA
4	0	1	0	0	18	NA	13	31	42	m	Midfield	23.4	28.1	35.4	52.7	66.6	60.1	NA	NA	NA	NA	NA	NA	NA	NA	NA	NA	NA	NA	NA	NA
4	1	0	0	0	18	66.7	29.2	34	45	f	Midfield	10.5	19.1	25.5	27.9	48.7	74.5	94	88	NA	NA	NA	NA	NA	NA	NA	NA	NA	NA	NA	NA
4	0	1	0	0	18	NA	9.2	31	42	m	Wayne's G.	18.9	17.2	35	45.7	57.4	54.7	NA	NA	NA	NA	NA	NA	NA	NA	NA	NA	NA	NA	NA	NA
4	0	0	0	1	19	NA	NA	NA	NA	NA	Midfield	23.1	20.4	38.2	34.8	40.4	42	38.7	NA	NA	NA	NA	NA	NA	NA	NA	NA	NA	NA	NA	NA
4	0	0	0	1	20	NA	NA	NA	NA	NA	Midfield	17.3	29.4	36.9	52.7	69.5	78.1	70.3	NA	NA	NA	NA	NA	NA	NA	NA	NA	NA	NA	NA	NA
4	0	1	0	0	21	NA	NA	34	NA	NA	Wayne's G.	24.4	38.6	39.7	58.3	56.5	NA	NA	NA	NA	NA	NA	NA	NA	NA	NA	NA	NA	NA	NA	NA
4	1	0	0	0	21	47.7	NA	39	52	f	Midfield	15.2	21.6	21	51.5	47	46.7	61	59.7	NA	NA	NA	NA	NA	NA	NA	NA	NA	NA	NA	NA
4	0	1	0	0	21	NA	NA	37	NA	NA	Midfield	5.7	9.3	15.9	8.8	36.6	46.4	60.1	NA	NA	NA	NA	NA	NA	NA	NA	NA	NA	NA	NA	NA
4	0	1	0	0	22	NA	NA	34	NA	NA	Midfield	20.8	18	35.7	53.4	58.1	45.2	NA	NA	NA	NA	NA	NA	NA	NA	NA	NA	NA	NA	NA	NA
4	1	0	0	0	22	71.7	NA	35	NA	NA	Midfield	28.7	32.6	51.7	67.3	78.1	104.3	NA	NA	NA	NA	NA	NA	NA	NA	NA	NA	NA	NA	NA	NA
4	0	0	0	1	23	NA	NA	NA	NA	NA	Wayne's G.	18.3	22.9	49.2	52.8	60.8	51.4	NA	NA	NA	NA	NA	NA	NA	NA	NA	NA	NA	NA	NA	NA
4	0	1	0	0	23	NA	9.2	41	48	f	Wayne's G.	12	19.1	23.7	50.1	51.6	44.9	NA	NA	NA	NA	NA	NA	NA	NA	NA	NA	NA	NA	NA	NA
4	0	1	0	0	23	NA	NA	37	NA	NA	Midfield	10.4	19.4	25.8	38.1	39.4	39.7	NA	NA	NA	NA	NA	NA	NA	NA	NA	NA	NA	NA	NA	NA
4	0	1	0	0	24	NA	14.6	37	47	f	Midfield	24.5	36	54.4	70.2	69.6	NA	NA	NA	NA	NA	NA	NA	NA	NA	NA	NA	NA	NA	NA	NA
4	1	0	0	0	24	64.2	27.8	35	45	m	Midfield	23.6	24.8	47.7	71.5	81.5	NA	NA	NA	NA	NA	NA	NA	NA	NA	NA	NA	NA	NA	NA	NA
4	0	1	0	0	28	NA	9.1	40	49	f	Wayne's G.	21.9	37.5	55.9	55.9	NA	NA	NA	NA	NA	NA	NA	NA	NA	NA	NA	NA	NA	NA	NA	NA
5	0	1	0	0	1	NA	12.6	28	40	f	Wayne's G.	12.5	19.4	36.1	38.5	45.8	51.9	56.1	73.7	70.2	64.4	64.1	63.9	57.8	NA	NA	NA	NA	NA	NA	NA
5	0	1	0	0	1	NA	15.6	19	32	m	Wayne's G.	7.6	10.8	18.3	27.4	43.5	47.1	67.1	75.8	NA	NA	NA	NA	NA	NA	NA	NA	NA	NA	NA	NA
5	1	0	0	0	2	80.2	29.5	23	34	m	Wayne's G.	17.8	26.2	40	54.1	68.7	67.8	72.2	96.5	109.2	NA	NA	NA	NA	NA	NA	NA	NA	NA	NA	NA
5	1	0	0	0	2	78.1	28.3	23	34	m	Wayne's G.	16.6	24.4	35	44.6	67.8	63.5	72.4	108.9	104	NA	NA	NA	NA	NA	NA	NA	NA	NA	NA	NA
5	1	0	0	0	2	59.2	21.4	19	33	m	Midfield	20.4	21.9	31.4	53.2	71.1	75.4	77.8	81.9	NA	NA	NA	NA	NA	NA	NA	NA	NA	NA	NA	NA
5	1	0	0	0	2	68.5	28.2	19	34	m	Midfield	16.1	24.7	18.7	33.1	48.9	50.3	63.1	99.7	77.4	68.5	NA	NA	NA	NA	NA	NA	NA	NA	NA	NA
5	1	0	0	0	2	69.3	29.7	19	32	m	Midfield	19.4	29.8	34	51.6	78.8	77.6	94.2	99.5	NA	NA	NA	NA	NA	NA	NA	NA	NA	NA	NA	NA
5	0	0	0	1	2	NA	NA	NA	NA	NA	Midfield	10.9	21.8	22.1	14.9	NA	NA	NA	NA	NA	NA	NA	NA	NA	NA	NA	NA	NA	NA	NA	NA
5	1	0	0	0	2	81.4	NA	19	47	NA	Midfield	14.2	23.1	21.7	43.5	70.5	71.7	82.7	107.4	NA	81.4	NA	NA	NA	NA	NA	NA	NA	NA	NA	NA
5	1	0	0	0	3	53	24.1	29	40	m	Wayne's G.	5.5	3.7	5.5	5.6	9.3	13.7	21.9	20.1	47.7	53.1	59.3	75.7	NA	NA	NA	NA	NA	NA	NA	NA
5	0	1	0	0	3	NA	12	21	34	m	Wayne's G.	14.6	14.7	15.8	20.2	25.7	39.7	61	NA	NA	NA	NA	NA	NA	NA	NA	NA	NA	NA	NA	NA
5	1	0	0	0	3	70.3	21.1	18	34	m	Wayne's G.	27.5	42.3	44.3	76.4	78.1	86	88.4	NA	NA	NA	NA	NA	NA	NA	NA	NA	NA	NA	NA	NA
5	1	0	0	0	3	48.8	24.5	22	35	f	Wayne's G.	11.2	16.5	37.3	45.4	45	42.6	61.1	75.7	71.4	NA	NA	NA	NA	NA	NA	NA	NA	NA	NA	NA
5	1	0	0	0	3	68.5	29.7	21	34	m	Midfield	16.6	19.6	36.2	49.2	74.7	69.2	89.1	100.4	NA	NA	NA	NA	NA	NA	NA	NA	NA	NA	NA	NA
5	0	0	0	1	3	NA	NA	NA	NA	NA	Midfield	2.3	2.1	2.4	1.5	3.9	5.2	7.4	11.7	26	23.4	50	59.3	74.6	64.7	59.1	39.4	NA	NA	NA	NA
5	0	0	1	0	3	NA	missing	HARDWHIT	38	m?	Midfield	6.7	5.2	7.3	11.8	13.3	9.6	13.4	14	22.1	18.1	17.1	13.8	NA	NA	NA	NA	NA	NA	NA	NA
5	1	0	0	0	3	47.9	NA	24	NA	NA	Midfield	22.5	29.7	34.2	54.8	59	60.3	69.7	74.6	82.1	75.9	NA	NA	NA	NA	NA	NA	NA	NA	NA	NA
5	0	0	0	1	3	NA	NA	NA	NA	NA	Midfield	3.2	2.1	3.3	NA	NA	NA	NA	NA	NA	NA	NA	NA	NA	NA	NA	NA	NA	NA	NA	NA
5	0	1	0	0	4	NA	11.5	28	38	m	Wayne's G.	2.7	7.1	4.5	10.9	18.4	19.1	17.8	35.3	47.8	46.5	52.3	NA	NA	NA	NA	NA	NA	NA	NA	NA
5	0	0	0	1	4	NA	NA	NA	NA	NA	Wayne's G.	7.2	10.5	15.7	15.8	NA	NA	NA	NA	NA	NA	NA	NA	NA	NA	NA	NA	NA	NA	NA	NA
5	1	0	0	0	4	67.7	28.8	22	35	m	Wayne's G.	19.5	20.1	31.3	52.5	55.9	64.2	84.6	86	NA	NA	NA	NA	NA	NA	NA	NA	NA	NA	NA	NA
5	1	0	0	0	4	50.1	NA	26	44	f	Midfield	10.6	10.6	14.6	22.7	22.4	34.3	42.6	50.1	58.1	72.9	NA	NA	NA	NA	NA	NA	NA	NA	NA	NA
5	1	0	0	0	4	69.8	27	22	36	m	Midfield	11.6	12.2	24.7	24.3	46.1	59.9	73.3	92.6	NA	NA	NA	NA	NA	NA	NA	NA	NA	NA	NA	NA
5	1	0	0	0	4	60.5	28.2	22	34	f	Midfield	14.6	15.2	17.9	39.9	55.4	54.6	62.2	76.6	NA	NA	NA	NA	NA	NA	NA	NA	NA	NA	NA	NA
5	0	0	0	1	4	NA	NA	NA	NA	NA	Midfield	2.5	0.8	1.6	2.1	2	NA	NA	NA	NA	NA	NA	NA	NA	NA	NA	NA	NA	NA	NA	NA
5	1	0	0	0	4	50.8	NA	27	NA	NA	Midfield	3.4	4	6	10	19	19	37.4	51.2	49.3	67.1	69.1	NA	NA	NA	NA	NA	NA	NA	NA	NA
5	1	0	0	0	4	57.1	30.4	26	38	f	Midfield	3.9	2.8	7.4	12.3	15.8	14.3	30.7	45.9	55.6	74.9	74.7	NA	NA	NA	NA	NA	NA	NA	NA	NA
5	0	0	1	0	4	NA	2.6	HARDWHIT	39	f	Midfield	9.3	9.4	8.5	14.7	22.5	27.4	27	25.5	22.6	NA	NA	NA	NA	NA	NA	NA	NA	NA	NA	NA
5	1	0	0	0	4	71.9	NA	30	NA	NA	Midfield	3.9	5.4	8.5	13.2	21.7	27.8	32.2	50.3	66.6	79.8	82.6	110.1	NA	NA	NA	NA	NA	NA	NA	NA
5	0	0	0	1	5	NA	NA	NA	NA	NA	Wayne's G.	12.9	13.4	21.3	22.4	17.3	16.5	NA	NA	NA	NA	NA	NA	NA	NA	NA	NA	NA	NA	NA	NA
5	0	1	0	0	5	NA	14.3	23	36	f	Midfield	20.9	19.7	39.9	45.9	52.6	71.9	74.3	56.9	NA	NA	NA	NA	NA	NA	NA	NA	NA	NA	NA	NA
5	1	0	0	0	5	55.8	26.8	22	34	f	Midfield	22.9	17.6	35.1	45.7	55.2	75.6	73	NA	NA	NA	NA	NA	NA	NA	NA	NA	NA	NA	NA	NA
5	0	0	0	1	5	NA	NA	NA	NA	NA	Midfield	13.3	24.8	NA	NA	NA	NA	NA	NA	NA	NA	NA	NA	NA	NA	NA	NA	NA	NA	NA	NA
5	0	0	0	1	6	NA	NA	NA	NA	NA	Wayne's G.	10.1	5.1	5.4	4.7	5.2	NA	NA	NA	NA	NA	NA	NA	NA	NA	NA	NA	NA	NA	NA	NA
5	0	1	0	0	6	NA	12.9	26	38	m	Wayne's G.	9.7	14.2	15.3	16	18.9	36.3	38	43	67.8	NA	NA	NA	NA	NA	NA	NA	NA	NA	NA	NA
5	1	0	0	0	6	43.4	33	30	40	f	Wayne's G.	11.9	16.5	22	27.4	31.5	54.1	51.7	66.2	68.6	61.5	59.9	NA	NA	NA	NA	NA	NA	NA	NA	NA
5	1	0	0	0	6	52.3	32.4	28	37	f	Midfield	4.6	11.4	15.8	19.5	19.6	41	53	66	75.8	73	NA	NA	NA	NA	NA	NA	NA	NA	NA	NA
5	0	0	0	1	6	NA	NA	NA	NA	NA	Midfield	6.2	5.5	9.2	16.6	23.8	27.6	40.2	69.1	72.2	80.6	92.5	NA	NA	NA	NA	NA	NA	NA	NA	NA
5	0	0	0	1	6	NA	NA	NA	NA	NA	Midfield	4	4.7	3.7	5.1	7.2	10.6	14.7	17.5	16.3	12.1	11.7	11.6	11.2	NA	NA	NA	NA	NA	NA	NA
5	0	0	0	1	6	NA	NA	NA	NA	NA	Midfield	3.1	4.2	5.1	4.3	7.7	11	NA	NA	NA	NA	NA	NA	NA	NA	NA	NA	NA	NA	NA	NA
5	0	1	0	0	7	NA	NA	NA	NA	NA	Wayne's G.	6.9	4.8	9.5	16.3	15.6	31	36.9	41.5	26.7	23.6	25.2	NA	NA	NA	NA	NA	NA	NA	NA	NA
5	0	1	0	0	7	NA	NA	28	NA	NA	Midfield	5.9	5	7.1	11	14.6	15.9	25.1	40.7	47.6	45.8	NA	NA	NA	NA	NA	NA	NA	NA	NA	NA
5	1	0	0	0	8	63.9	NA	31	NA	NA	Midfield	4.8	5.1	4.6	14.4	22.9	26	47.9	67.8	75.6	95.1	102.9	NA	NA	NA	NA	NA	NA	NA	NA	NA
5	0	0	0	1	10	NA	NA	NA	NA	NA	Midfield	8.6	12.1	15.8	14.9	34.2	40.4	34.8	54.3	60	72	62.9	79.6	NA	NA	NA	NA	NA	NA	NA	NA
5	0	1	0	0	10	NA	14.2	30	40	m	Midfield	13.7	17.1	22.7	20.5	34.6	47.8	53.9	60.6	48.5	NA	NA	NA	NA	NA	NA	NA	NA	NA	NA	NA
5	0	1	0	0	11	NA	9.9	NA	40	m	Wayne's G.	4.8	8.4	15.7	18	33.4	44.3	45.4	55.6	45.6	NA	NA	NA	NA	NA	NA	NA	NA	NA	NA	NA
5	1	0	0	0	11	57	24.6	27	38	f	Midfield	27.4	24	58.1	65	73.4	84.1	83	NA	NA	NA	NA	NA	NA	NA	NA	NA	NA	NA	NA	NA
5	0	0	0	1	12	NA	NA	NA	NA	NA	Wayne's G.	10.2	19.5	20	31.1	51.4	54	62.1	67.2	59.1	NA	NA	NA	NA	NA	NA	NA	NA	NA	NA	NA
5	1	0	0	0	12	38.2	22.7	32	43	m	Midfield	10.7	11.6	12.9	10.6	11.9	23.4	32.1	51.4	46.6	NA	NA	NA	NA	NA	NA	NA	NA	NA	NA	NA
5	0	0	0	1	12	NA	NA	NA	NA	NA	Midfield	5.3	14.6	17.2	16.9	30.5	42.3	57.3	66.6	46.1	NA	NA	NA	NA	NA	NA	NA	NA	NA	NA	NA
5	0	1	0	0	12	NA	12.5	30	42	f	Midfield	14.4	16.9	17.9	17.3	28.7	49	52.1	57.6	NA	NA	NA	NA	NA	NA	NA	NA	NA	NA	NA	NA
5	1	0	0	0	13	59.9	22	27	39	m	Wayne's G.	26.4	29.8	63.3	53.1	64.7	72.9	73.4	NA	NA	NA	NA	NA	NA	NA	NA	NA	NA	NA	NA	NA
5	0	0	0	1	13	NA	NA	NA	NA	NA	Midfield	2.3	3.9	2.6	8.1	13.1	17	17.6	43.1	35	NA	NA	NA	NA	NA	NA	NA	NA	NA	NA	NA
5	0	0	0	1	13	NA	NA	NA	NA	NA	Midfield	7.5	9.3	13.4	18.3	17.1	46.4	57.6	56.3	66.1	NA	NA	NA	NA	NA	NA	NA	NA	NA	NA	NA
5	0	0	0	1	13	NA	NA	NA	NA	NA	Midfield	12.5	14.3	12	21.8	30.8	26.9	44.8	67.7	67.8	NA	NA	NA	NA	NA	NA	NA	NA	NA	NA	NA
5	0	0	0	1	14	NA	NA	NA	NA	NA	Midfield	20.1	23	24.2	35.8	48.6	51.5	49.3	28.4	NA	NA	NA	NA	NA	NA	NA	NA	NA	NA	NA	NA
5	1	0	0	0	14	57.1	NA	33	NA	NA	Midfield	11	15.8	25	23.3	30.6	57.2	68.9	59.9	76.7	NA	NA	NA	NA	NA	NA	NA	NA	NA	NA	NA
5	1	0	0	0	15	39.2	NA	31	NA	NA	Wayne's G.	21.3	35.9	44.1	54.5	48.1	62.6	57.8	NA	NA	NA	NA	NA	NA	NA	NA	NA	NA	NA	NA	NA
5	0	0	0	1	15	NA	NA	NA	NA	NA	Midfield	4.1	5.6	6.3	13.3	14.8	28.4	37.3	69.8	69.1	54	NA	NA	NA	NA	NA	NA	NA	NA	NA	NA
5	0	0	0	1	16	NA	NA	NA	NA	NA	Wayne's G.	23.5	43	53.5	58.6	73.7	73.9	50.6	NA	NA	NA	NA	NA	NA	NA	NA	NA	NA	NA	NA	NA
5	0	0	0	1	16	NA	NA	NA	NA	NA	Midfield	12.5	23.9	22.6	42.2	48.3	63.3	64.3	65.5	NA	NA	NA	NA	NA	NA	NA	NA	NA	NA	NA	NA
5	0	1	0	0	17	NA	11.2	34	45	f	Midfield	18.9	20.8	33	49.8	64.2	77	77.6	NA	NA	NA	NA	NA	NA	NA	NA	NA	NA	NA	NA	NA
5	0	0	0	1	18	NA	NA	NA	NA	NA	Midfield	10.8	12.2	12.5	26.9	38	22.7	NA	NA	NA	NA	NA	NA	NA	NA	NA	NA	NA	NA	NA	NA
5	0	0	0	1	18	NA	NA	NA	NA	NA	Midfield	18.2	15.2	31.8	32.2	47.7	NA	NA	NA	NA	NA	NA	NA	NA	NA	NA	NA	NA	NA	NA	NA
5	1	0	0	0	18	51.6	23.4	33	44	m	Wayne's G.	25.8	19.9	40.1	43.3	82.1	77.5	79.8	NA	NA	NA	NA	NA	NA	NA	NA	NA	NA	NA	NA	NA
5	0	0	0	1	19	NA	NA	NA	NA	NA	Midfield	12.7	17.5	19.7	30.4	67.3	68.9	64.8	NA	NA	NA	NA	NA	NA	NA	NA	NA	NA	NA	NA	NA
5	0	0	0	1	20	NA	NA	NA	NA	NA	Midfield	27.6	33.7	33.5	61.4	62.9	78.9	69.7	NA	NA	NA	NA	NA	NA	NA	NA	NA	NA	NA	NA	NA
5	0	0	0	1	21	NA	NA	NA	NA	NA	Wayne's G.	24.7	20.2	59.2	49.7	53.7	50.1	40.4	NA	NA	NA	NA	NA	NA	NA	NA	NA	NA	NA	NA	NA
5	0	1	0	0	21	NA	NA	34	NA	NA	Midfield	10.8	16.6	18.1	39.7	47.5	61	NA	NA	NA	NA	NA	NA	NA	NA	NA	NA	NA	NA	NA	NA
5	0	0	0	1	21	NA	NA	NA	NA	NA	Midfield	0.9	2.4	4.9	8.4	8.5	11.2	12	11.4	9.1	5.6	NA	NA	NA	NA	NA	NA	NA	NA	NA	NA
5	1	0	0	0	22	70.5	28.7	38	48	m	Midfield	17.8	27.6	35.4	62	58.7	76.8	103.5	NA	NA	NA	NA	NA	NA	NA	NA	NA	NA	NA	NA	NA
5	0	1	0	0	22	NA	13.9	35	44	m	Midfield	14.3	16.6	23.2	51.8	53.8	58.6	NA	NA	NA	NA	NA	NA	NA	NA	NA	NA	NA	NA	NA	NA
5	0	1	0	0	23	NA	7	35	45	m	Wayne's G.	20.4	34.1	52.3	44.3	45	NA	NA	NA	NA	NA	NA	NA	NA	NA	NA	NA	NA	NA	NA	NA
5	0	1	0	0	23	NA	14.5	37	47	f	Midfield	7.9	20	14.8	40.4	48.8	66.8	NA	NA	NA	NA	NA	NA	NA	NA	NA	NA	NA	NA	NA	NA
5	0	1	0	0	23	NA	NA	NA	NA	NA	Midfield	14	26.6	20	42.5	55	59.1	NA	NA	NA	NA	NA	NA	NA	NA	NA	NA	NA	NA	NA	NA
5	0	1	0	0	24	NA	14	42	52	f	Midfield	12.3	22.2	18.7	32.6	51.7	58.2	67.5	NA	NA	NA	NA	NA	NA	NA	NA	NA	NA	NA	NA	NA
5	0	0	0	1	25	NA	NA	NA	NA	NA	Midfield	24.5	NA	NA	NA	NA	NA	NA	NA	NA	NA	NA	NA	NA	NA	NA	NA	NA	NA	NA	NA
5	1	0	0	0	28	64.8	26.3	41	50	f	Wayne's G.	15.6	30.1	27.3	79.7	77.5	91.6	NA	NA	NA	NA	NA	NA	NA	NA	NA	NA	NA	NA	NA	NA
6	0	1	0	0	1	NA	14	23	37	f	Wayne's G.	8.2	12.7	16	20.5	27.1	41.7	50.1	68.7	79.1	66.8	NA	NA	NA	NA	NA	NA	NA	NA	NA	NA
6	1	0	0	0	1	76.1	29.1	19	33	m	Wayne's G.	18.1	25.3	35.1	36.1	56.8	67.9	83.2	91.7	NA	NA	NA	NA	NA	NA	NA	NA	NA	NA	NA	NA
6	0	1	0	0	4	NA	15.9	27	39	f	Wayne's G.	NA	7.3	13.7	17.3	17.3	19	41.5	50.7	52.4	65.2	75.2	NA	NA	NA	NA	NA	NA	NA	NA	NA
6	0	0	0	1	2	NA	NA	NA	NA	NA	Wayne's G.	25.7	22.9	24.3	47.7	76.3	73.9	83.2	86.4	66.1	48.5	NA	NA	NA	NA	NA	NA	NA	NA	NA	NA
6	1	0	0	0	2	79.3	29.2	20	34	m	Midfield	12.6	27.8	31.2	70.2	66.4	80	99.2	110.9	NA	NA	NA	NA	NA	NA	NA	NA	NA	NA	NA	NA
6	1	0	0	0	2	58.4	NA	20	NA	NA	Midfield	21.8	20.9	25.2	52.1	64.5	65.1	79.9	91.2	NA	NA	NA	NA	NA	NA	NA	NA	NA	NA	NA	NA
6	1	0	0	0	2	68.5	24.8	21	34	m	Midfield	22.3	25.1	26.5	45.7	50.7	71.2	75.7	100.1	135.1	NA	NA	NA	NA	NA	NA	NA	NA	NA	NA	NA
6	1	0	0	0	2	61.6	24.2	23	36	m	Midfield	23.1	17	14.8	15.4	29.1	41	53.6	67.1	75	81.6	NA	NA	NA	NA	NA	NA	NA	NA	NA	NA
6	0	0	0	1	2	NA	NA	NA	NA	NA	Midfield	5.5	3.6	2.8	NA	NA	NA	NA	NA	NA	NA	NA	NA	NA	NA	NA	NA	NA	NA	NA	NA
6	0	0	0	1	4	NA	NA	NA	NA	NA	Wayne's G.	3.3	6.2	4.2	9.7	10.9	19.2	21.8	25.8	35.6	58.6	90.2	70	97.5	NA	NA	NA	NA	NA	NA	NA
6	0	1	0	0	4	NA	16.9	24	37	f	Wayne's G.	15.7	24.2	22.3	30.6	40.8	52.2	71.4	78	NA	NA	NA	NA	NA	NA	NA	NA	NA	NA	NA	NA
6	0	0	0	1	3	NA	NA	NA	NA	NA	Wayne's G.	12.7	7.1	8.5	7.9	7.5	NA	NA	NA	NA	NA	NA	NA	NA	NA	NA	NA	NA	NA	NA	NA
6	0	0	0	1	3	NA	NA	NA	NA	NA	Wayne's G.	6.6	13	NA	NA	NA	NA	NA	NA	NA	NA	NA	NA	NA	NA	NA	NA	NA	NA	NA	NA
6	1	0	0	0	3	65.2	28.3	22	34	m	Midfield	14.9	16.7	16.5	23.2	39.5	81.1	79.9	84.2	NA	NA	NA	NA	NA	NA	NA	NA	NA	NA	NA	NA
6	0	0	0	1	3	NA	NA	NA	NA	NA	Midfield	26.8	43.2	50.4	63.9	65	77.9	94.5	100.1	80.5	64.3	NA	NA	NA	NA	NA	NA	NA	NA	NA	NA
6	0	0	0	1	3	NA	NA	NA	NA	NA	Midfield	2.6	4.5	10.2	11.9	18.8	20.6	20.8	46.1	54.5	61.1	NA	NA	NA	NA	NA	NA	NA	NA	NA	NA
6	0	0	0	1	3	NA	NA	NA	NA	NA	Midfield	3.1	2.7	4.4	3.5	3.7	5.4	7.3	8.8	9.6	11.4	12.7	20.5	20	34.7	31.9	26	NA	NA	NA	NA
6	0	0	0	1	3	NA	NA	NA	NA	NA	Midfield	2	2.8	2	NA	NA	NA	NA	NA	NA	NA	NA	NA	NA	NA	NA	NA	NA	NA	NA	NA
6	0	1	0	0	4	NA	NA	NA	NA	NA	Wayne's G.	3.5	3.3	2.9	2.1	3.8	6	4.8	4.5	7.6	10.7	15.3	16.1	17	33.4	31.2	28.5	29.6	31.7	25.4	21.4
6	1	0	0	0	4	67.6	25.6	21	34	m	Wayne's G.	17.4	25.5	44.6	70.2	71.1	83.1	95.6	92.2	NA	NA	NA	NA	NA	NA	NA	NA	NA	NA	NA	NA
6	0	0	0	1	4	NA	NA	NA	NA	NA	Wayne's G.	13.8	10.6	17.3	19.5	17.1	34	29.5	42.4	55.1	64	71.7	NA	NA	NA	NA	NA	NA	NA	NA	NA
6	0	0	0	1	4	NA	NA	NA	NA	NA	Midfield	5.8	9.5	9.4	9	17.8	22.9	22.4	19.5	18.3	NA	NA	NA	NA	NA	NA	NA	NA	NA	NA	NA
6	1	0	0	0	4	52.2	21.7	21	34	f	Midfield	11.5	15.8	16.1	23.9	46.9	53.5	58.5	65.9	NA	NA	NA	NA	NA	NA	NA	NA	NA	NA	NA	NA
6	0	0	0	1	4	NA	NA	NA	NA	NA	Midfield	4.7	4	6.8	NA	NA	NA	NA	NA	NA	NA	NA	NA	NA	NA	NA	NA	NA	NA	NA	NA
6	1	0	0	0	4	61.4	23.5	27	39	m	Midfield	13.2	12.6	24.4	26.7	24.5	29.7	30.2	44.7	65.6	84.8	79.4	NA	NA	NA	NA	NA	NA	NA	NA	NA
6	1	0	0	0	4	59.3	23.2	28	39	m	Midfield	9.6	10.9	21.1	22	19.3	23.9	28.7	30.1	39.1	57.8	79.3	NA	NA	NA	NA	NA	NA	NA	NA	NA
6	1	0	0	0	4	61.9	24.2	22	34	m	Midfield	11.1	17.7	16.4	28	40	48.7	69	84.1	NA	NA	NA	NA	NA	NA	NA	NA	NA	NA	NA	NA
6	1	0	0	0	4	50.8	22.8	28	39	f	Midfield	4.2	5	10.3	15.6	15.9	14.9	13.6	27.6	32.5	45.4	59.9	65.4	NA	NA	NA	NA	NA	NA	NA	NA
6	0	0	0	1	4	NA	NA	NA	NA	NA	Midfield	8.6	6	10.1	8	7.6	8.1	6.8	NA	NA	NA	NA	NA	NA	NA	NA	NA	NA	NA	NA	NA
6	0	0	0	1	5	NA	NA	NA	NA	NA	Wayne's G.	6.1	7.1	12.2	19.5	23.6	20.8	48.4	71.5	78.9	69.1	62.3	NA	NA	NA	NA	NA	NA	NA	NA	NA
6	0	1	0	0	5	NA	17.7	26	39	f	Midfield	12.9	16	11.9	21.9	23.2	33.1	49.3	69.4	85	89.2	NA	NA	NA	NA	NA	NA	NA	NA	NA	NA
6	1	0	0	0	5	58.3	25.7	23	36	f	Midfield	21.3	19.6	25.1	53.6	49.7	73.7	83.2	94.7	NA	NA	NA	NA	NA	NA	NA	NA	NA	NA	NA	NA
6	0	0	0	1	5	NA	NA	NA	NA	NA	Midfield	4.5	4.4	2.8	2.6	NA	NA	NA	NA	NA	NA	NA	NA	NA	NA	NA	NA	NA	NA	NA	NA
6	1	0	0	0	6	69.1	28.2	24	37	m	Wayne's G.	19.2	25.2	32.8	40	60.9	70.9	82.1	97.8	95.1	NA	NA	NA	NA	NA	NA	NA	NA	NA	NA	NA
6	0	0	0	1	6	NA	NA	NA	NA	NA	Wayne's G.	3.4	5.4	3.2	4.7	8.8	12	15.8	18.6	20.4	41.9	66.6	84.2	103.7	77.4	NA	NA	NA	NA	NA	NA
6	0	0	0	1	6	NA	NA	NA	NA	NA	Wayne's G.	3.6	3.9	3	4.8	5.6	5.4	11.3	13.7	17	17.4	15.6	10.4	8.7	8.3	8.2	NA	NA	NA	NA	NA
6	0	1	0	0	6	NA	10.4	32	43	f	Midfield	7.7	7.7	9.8	18.1	23.7	21.8	36.5	49.7	46.1	60.3	56.9	48.1	NA	NA	NA	NA	NA	NA	NA	NA
6	0	0	0	1	6	NA	NA	NA	NA	NA	Midfield	2.7	6.8	7.4	12.3	11	13.4	12.8	18.5	22.7	23.6	29.2	34.6	32.1	26.7	26.9	NA	NA	NA	NA	NA
6	0	1	0	0	6	NA	13	28	39	m	Midfield	5.7	5.4	6.4	12.3	16.8	15.3	27.1	36.2	52.2	57.8	NA	NA	NA	NA	NA	NA	NA	NA	NA	NA
6	0	0	0	1	6	NA	NA	NA	NA	NA	Midfield	3.8	5.7	3.3	5.3	9.8	10.2	16	15.1	21.8	36.1	62.1	85.6	69.5	NA	NA	NA	NA	NA	NA	NA
6	0	0	0	1	7	NA	NA	NA	NA	NA	Midfield	5.9	3.9	7.2	7.9	9.2	17.6	11.5	13.3	20.8	21.4	14.2	30	33.4	30.2	29.3	21.6	19.8	NA	NA	NA
6	1	0	0	0	7	60.6	NA	27	NA	NA	Midfield	10.3	15.5	23.2	25.1	44.4	55.3	64.7	73.8	84.5	NA	NA	NA	NA	NA	NA	NA	NA	NA	NA	NA
6	0	0	0	1	8	NA	NA	NA	NA	NA	Midfield	3.8	2.8	3.3	2.3	NA	NA	NA	NA	NA	NA	NA	NA	NA	NA	NA	NA	NA	NA	NA	NA
6	0	1	0	0	10	NA	14.1	27	39	m	Midfield	8.8	13	13.1	23.6	16.3	34.3	57	63.8	NA	NA	NA	NA	NA	NA	NA	NA	NA	NA	NA	NA
6	1	0	0	0	10	37	NA	34	NA	NA	Midfield	17.8	13.7	14	11.3	18.2	15.8	18.7	29.3	46.5	59.4	52.8	NA	NA	NA	NA	NA	NA	NA	NA	NA
6	1	0	0	0	11	50.5	28.4	27	38	f	Wayne's G.	16.3	23.9	23.1	37.9	71.6	78.8	78.8	NA	NA	NA	NA	NA	NA	NA	NA	NA	NA	NA	NA	NA
6	1	0	0	0	11	55.6	29.2	27	39	m	Midfield	12.6	29.2	26.7	45	53.9	91.2	95.1	NA	NA	NA	NA	NA	NA	NA	NA	NA	NA	NA	NA	NA
6	0	0	0	1	12	NA	NA	NA	NA	NA	Wayne's G.	9.1	14.7	18.1	20.1	22.8	40.2	40.8	69.4	88.9	NA	NA	NA	NA	NA	NA	NA	NA	NA	NA	NA
6	0	0	0	1	12	NA	NA	NA	NA	NA	Midfield	6.6	10.9	8.8	16.5	26.9	29.5	51.4	46.9	50.6	45	NA	NA	NA	NA	NA	NA	NA	NA	NA	NA
6	1	0	0	0	12	NA	NA	30	NA	NA	Midfield	9.4	19.6	20.2	46.5	55.8	62.4	74.1	65	NA	NA	NA	NA	NA	NA	NA	NA	NA	NA	NA	NA
6	0	1	0	0	21	NA	3.3	38	48	m	Midfield	2.1	2.2	2.1	2.8	4.5	7.8	12.2	15.2	17.1	31	27.2	23	NA	NA	NA	NA	NA	NA	NA	NA
6	0	0	0	1	13	NA	NA	NA	NA	NA	Wayne's G.	9.6	13.8	21.2	20.3	29.3	36.1	77	75.2	80.2	54.4	NA	NA	NA	NA	NA	NA	NA	NA	NA	NA
6	0	0	0	1	13	NA	NA	NA	NA	NA	Midfield	24.4	19.9	46.5	58.8	69.5	67.1	91.9	72.6	NA	NA	NA	NA	NA	NA	NA	NA	NA	NA	NA	NA
6	0	0	0	1	13	NA	NA	NA	NA	NA	Midfield	17.2	18.1	30.7	29.4	29.8	26.4	31.6	13.4	26.2	NA	NA	NA	NA	NA	NA	NA	NA	NA	NA	NA
6	0	0	0	1	13	NA	NA	NA	NA	NA	Midfield	1.8	3.4	4.3	4.7	8.9	14.2	16.9	21.1	28.3	35.7	34.8	30.5	31.8	32.9	28.2	NA	NA	NA	NA	NA
6	0	0	0	1	14	NA	NA	NA	NA	NA	Midfield	16.5	21.3	22.6	37.8	51.1	69.8	85.7	95.8	NA	NA	NA	NA	NA	NA	NA	NA	NA	NA	NA	NA
6	0	0	0	1	14	NA	NA	NA	NA	NA	Midfield	13.5	19.4	24.4	23.4	36.8	55.2	48.2	26.1	NA	NA	NA	NA	NA	NA	NA	NA	NA	NA	NA	NA
6	0	1	0	0	15	NA	13.3	31	42	f	Midfield	12.9	20	22.4	36.4	61	74.4	71.2	NA	NA	NA	NA	NA	NA	NA	NA	NA	NA	NA	NA	NA
6	1	0	0	0	15	71.4	35.1	30	40	f	Midfield	27.5	25.4	35.3	65.6	94	99.7	105.5	NA	NA	NA	NA	NA	NA	NA	NA	NA	NA	NA	NA	NA
6	0	0	0	1	16	NA	NA	NA	NA	NA	Wayne's G.	10.9	11.5	18.3	24.2	24.7	52.9	65.2	56.6	48.9	NA	NA	NA	NA	NA	NA	NA	NA	NA	NA	NA
6	0	0	0	1	16	NA	NA	NA	NA	NA	Midfield	24.4	32.6	51.6	57.2	65	67.3	NA	NA	NA	NA	NA	NA	NA	NA	NA	NA	NA	NA	NA	NA
6	0	0	0	1	17	NA	NA	NA	NA	NA	Wayne's G.	17	21.5	30.8	27.5	42.2	98.9	108.3	NA	NA	NA	NA	NA	NA	NA	NA	NA	NA	NA	NA	NA
6	0	0	0	1	18	NA	NA	NA	NA	NA	Midfield	18	20.6	18.2	28.2	48	69.1	58	NA	NA	NA	NA	NA	NA	NA	NA	NA	NA	NA	NA	NA
6	0	0	0	1	18	NA	NA	NA	NA	NA	Midfield	23.9	22.1	46.5	48.4	59.1	68.1	66.9	52	NA	NA	NA	NA	NA	NA	NA	NA	NA	NA	NA	NA
6	0	0	0	1	19	NA	NA	NA	NA	NA	Midfield	10.1	10.5	8.6	11.2	13.2	12.6	10	10	8.4	7.2	7.1	6.7	NA	NA	NA	NA	NA	NA	NA	NA
6	0	0	0	1	19	NA	NA	NA	NA	NA	Midfield	12.4	10.1	8.6	9.3	8.4	10.9	7.3	9.1	8.8	9.1	7.3	8.9	9.6	NA	NA	NA	NA	NA	NA	NA
6	1	0	0	0	20	60.3	26.7	35	46	m	Midfield	27.2	29.7	35.5	49.3	68.2	73.7	95.6	NA	NA	NA	NA	NA	NA	NA	NA	NA	NA	NA	NA	NA
6	0	0	0	1	21	NA	NA	NA	NA	NA	Wayne's G.	4.3	4.9	7.3	6.8	8.1	5.3	5.9	5.1	NA	NA	NA	NA	NA	NA	NA	NA	NA	NA	NA	NA
6	0	0	0	1	21	NA	NA	NA	NA	NA	Midfield	23.9	24.9	33.9	37.8	53.4	NA	NA	NA	NA	NA	NA	NA	NA	NA	NA	NA	NA	NA	NA	NA
6	0	0	0	0	21	lost	losty	NA	NA	NA	Midfield	1.9	1.2	2.6	3.7	NA	NA	NA	NA	NA	NA	NA	NA	NA	NA	NA	NA	NA	NA	NA	NA
6	0	0	0	1	22	NA	NA	NA	NA	NA	Midfield	24.1	21.2	34.1	38.8	82.1	91	NA	NA	NA	NA	NA	NA	NA	NA	NA	NA	NA	NA	NA	NA
6	0	1	0	0	22	NA	NA	39	NA	NA	Midfield	8.5	16.6	15.1	16.1	33.4	42	53	NA	NA	NA	NA	NA	NA	NA	NA	NA	NA	NA	NA	NA
6	0	1	0	0	23	NA	10	33	44	m	Wayne's G.	28.7	32.2	40.4	58.3	NA	NA	NA	NA	NA	NA	NA	NA	NA	NA	NA	NA	NA	NA	NA	NA
6	1	0	0	0	23	53.8	25.4	34	44	f	Midfield	22.6	38.9	64.8	81.4	84.7	NA	NA	NA	NA	NA	NA	NA	NA	NA	NA	NA	NA	NA	NA	NA
6	0	1	0	0	23	NA	12	45	57	f	Midfield	3.7	3.9	9.3	13.2	19.3	18	25.8	47.5	59.3	73.2	NA	NA	NA	NA	NA	NA	NA	NA	NA	NA
6	0	1	0	0	24	NA	13.4	36	46	m	Midfield	12.3	17.2	16	39.5	63.9	NA	NA	NA	NA	NA	NA	NA	NA	NA	NA	NA	NA	NA	NA	NA
6	0	1	0	0	25	NA	12.1	35	45	m	Wayne's G.	24.8	41.3	49.7	66	NA	NA	NA	NA	NA	NA	NA	NA	NA	NA	NA	NA	NA	NA	NA	NA
6	0	0	0	1	26	NA	NA	NA	NA	NA	Midfield	20.5	27	32.4	63	64.2	74.4	62.4	NA	NA	NA	NA	NA	NA	NA	NA	NA	NA	NA	NA	NA
7	0	1	0	0	1	NA	12.9	24	36	m	Wayne's G.	2.3	3.1	7.3	15	15.2	21.4	25	35.3	49.9	56.1	51.1	NA	NA	NA	NA	NA	NA	NA	NA	NA
7	1	0	0	0	1	63.1	19.9	18	33	m	Wayne's G.	13.8	23.2	31.5	42.9	80.7	77.3	81.4	86.5	NA	NA	NA	NA	NA	NA	NA	NA	NA	NA	NA	NA
7	1	0	0	0	2	60.4	27.9	21	33	f	Wayne's G.	21.4	20.2	14.2	26.8	39.1	46.8	61.9	76.1	82.2	NA	NA	NA	NA	NA	NA	NA	NA	NA	NA	NA
7	0	1	0	0	2	NA	15.1	20	34	m	Wayne's G.	9.9	13.6	20.5	35.8	42.2	52.1	78.9	63.9	NA	NA	NA	NA	NA	NA	NA	NA	NA	NA	NA	NA
7	0	0	0	1	2	NA	NA	NA	NA	NA	Midfield	25.5	17.7	14.5	NA	NA	NA	NA	NA	NA	NA	NA	NA	NA	NA	NA	NA	NA	NA	NA	NA
7	0	0	0	1	2	NA	NA	NA	NA	NA	Midfield	27.1	28.1	30.7	35.2	40.5	51.2	61.6	65.8	65.4	74.9	NA	NA	NA	NA	NA	NA	NA	NA	NA	NA
7	0	1	0	0	2	NA	NA	20	36	m	Midfield	12.1	17.7	22.9	45.2	43.8	52.5	60.8	NA	NA	NA	NA	NA	NA	NA	NA	NA	NA	NA	NA	NA
7	1	0	0	0	2	46.7	NA	31	NA	NA	Midfield	7.8	6.3	12.4	19.3	34.1	29.7	24.3	28.9	47.1	61.3	74.2	79.5	NA	NA	NA	NA	NA	NA	NA	NA
7	0	0	0	1	2	NA	NA	NA	NA	NA	Midfield	24.7	19.6	17.3	17.5	NA	NA	NA	NA	NA	NA	NA	NA	NA	NA	NA	NA	NA	NA	NA	NA
7	0	0	0	1	3	NA	NA	NA	NA	NA	Wayne's G.	4.7	3.3	4.1	6.9	12.8	17.7	21.5	41.9	41	51.8	54.5	57.8	51.1	NA	NA	NA	NA	NA	NA	NA
7	1	0	0	0	3	51.2	25.7	33	43	f	Wayne's G.	2.7	1.5	2.8	4.7	3.6	5.5	14.3	18.5	19.7	37.2	62.2	80.2	76	68.5	NA	NA	NA	NA	NA	NA
7	0	0	0	1	3	NA	NA	NA	NA	NA	Wayne's G.	11.3	10.3	17.3	16.2	17.4	23.8	38.3	52.1	69	73.4	NA	NA	NA	NA	NA	NA	NA	NA	NA	NA
7	0	0	0	1	3	NA	NA	NA	NA	NA	Wayne's G.	4.1	5.8	10.7	16.1	25.3	22.2	35.6	54.9	58.5	53.4	47.1	39.7	37.1	30.8	NA	NA	NA	NA	NA	NA
7	0	0	0	1	3	NA	NA	NA	NA	NA	Midfield	2.1	1.1	1.3	0.9	NA	NA	NA	NA	NA	NA	NA	NA	NA	NA	NA	NA	NA	NA	NA	NA
7	1	0	0	0	3	76.4	27.2	23	34	f	Midfield	17.5	25.1	33	30.5	52.5	55.7	64.1	84	NA	NA	NA	NA	NA	NA	NA	NA	NA	NA	NA	NA
7	0	1	0	0	3	NA	10.3	34	45	f	Midfield	2.2	3.8	2.3	4.2	7	9.1	13	16.5	17.6	24.9	35.7	53.7	52.9	51.9	40.8	NA	NA	NA	NA	NA
7	0	0	0	1	3	NA	NA	NA	NA	NA	Midfield	14.7	11.6	14.1	19.1	24.9	23.9	29.9	65.2	70	74.6	NA	45.4	NA	NA	NA	NA	NA	NA	NA	NA
7	1	0	0	0	3	53.3	NA	21	34	f	Midfield	16.1	17.4	24.1	45.8	52.6	57.4	62.3	73.7	NA	NA	NA	NA	NA	NA	NA	NA	NA	NA	NA	NA
7	0	0	0	1	7	NA	NA	NA	NA	NA	Wayne's G.	10.7	12.5	17.5	16.5	23.6	37.5	42.6	54.8	60	62.3	57.2	49.7	NA	NA	NA	NA	NA	NA	NA	NA
7	0	0	0	1	4	NA	NA	NA	NA	NA	Wayne's G.	18	31.2	53.3	54.9	73.4	75.2	65.5	48.8	43.1	NA	NA	NA	NA	NA	NA	NA	NA	NA	NA	NA
7	0	0	0	1	4	NA	NA	NA	NA	NA	Wayne's G.	8.9	16.9	23.5	24	29.4	47.6	42.6	60.2	60.5	61.4	61.6	53.4	NA	NA	NA	NA	NA	NA	NA	NA
7	0	0	0	1	4	NA	NA	NA	NA	NA	Wayne's G.	17.7	9.9	14	18.3	21.5	18.8	16.8	13.5	12.1	10.9	NA	NA	NA	NA	NA	NA	NA	NA	NA	NA
7	0	1	0	0	4	NA	12.4	32	41	m	Wayne's G.	3.7	2.6	5.2	6.2	6.4	8.6	12.9	16.6	17.9	34.6	52.1	76	NA	NA	NA	NA	NA	NA	NA	NA
7	0	1	0	0	4	NA	16.1	30	37	m	Midfield	5.6	6.7	12.5	19.6	22.1	28.9	33.9	47.6	67.1	78.2	NA	NA	NA	NA	NA	NA	NA	NA	NA	NA
7	1	0	0	0	4	63.6	29.5	24	36	f	Midfield	14.5	13.1	24	24	28.8	49	54.1	72.2	94.5	88.3	NA	NA	NA	NA	NA	NA	NA	NA	NA	NA
7	0	0	0	1	4	NA	NA	NA	NA	NA	Midfield	2.2	3.2	5.6	4.9	NA	NA	NA	NA	NA	NA	NA	NA	NA	NA	NA	NA	NA	NA	NA	NA
7	0	1	0	0	4	NA	13.5	27	38	m	Midfield	3.2	2.6	6.5	5.8	12.1	19.8	19.5	27.1	42	50.5	61.7	NA	NA	NA	NA	NA	NA	NA	NA	NA
7	0	0	0	1	4	NA	NA	NA	NA	NA	Midfield	2.3	4	5.5	4.3	4.5	2.7	2.9	NA	NA	NA	NA	NA	NA	NA	NA	NA	NA	NA	NA	NA
7	0	0	0	1	4	NA	NA	NA	NA	NA	Midfield	15.2	16.8	18.3	36.4	26.9	20.8	19.2	16.4	16.6	13.2	NA	NA	NA	NA	NA	NA	NA	NA	NA	NA
7	1	0	0	0	5	75.3	32.7	27	39	m	Wayne's G.	16.8	10.7	18.3	22.7	20.9	33.3	51.3	68.7	77.6	91.9	NA	NA	NA	NA	NA	NA	NA	NA	NA	NA
7	1	0	0	0	5	62.8	30.8	25	37	f	Midfield	14.4	18	18.4	27.5	50.6	53.3	61.9	71.7	85.2	NA	NA	NA	NA	NA	NA	NA	NA	NA	NA	NA
7	0	1	0	0	5	NA	18.5	23	36	m	Midfield	17.6	12.6	18.8	25.9	28.3	46.7	56.8	NA	NA	NA	NA	NA	NA	NA	NA	NA	NA	NA	NA	NA
7	0	0	1	0	5	hardwhite	2	hardwhite	35	m?	Midfield	12.3	11.9	16.4	22.2	27.6	29.6	26.2	22.6	18.9	NA	NA	NA	NA	NA	NA	NA	NA	NA	NA	NA
7	1	0	0	0	6	73.6	30.8	31	42	f	Wayne's G.	4.8	18.4	23.1	22	23.7	28.9	36.9	58.1	76.4	82	103.1	NA	NA	NA	NA	NA	NA	NA	NA	NA
7	0	1	0	0	6	NA	14.1	27	38	m	Wayne's G.	8.4	14.8	15	16.1	23.7	19.6	28.6	52.4	61.5	NA	NA	NA	NA	NA	NA	NA	NA	NA	NA	NA
7	0	0	0	1	6	NA	NA	NA	NA	NA	Wayne's G.	9.6	12.3	13.5	15.8	12.3	9.6	NA	NA	NA	NA	NA	NA	NA	NA	NA	NA	NA	NA	NA	NA
7	0	0	0	1	6	NA	NA	NA	NA	NA	Midfield	15.6	25.7	28.3	26.4	21.6	26.9	37.1	53.7	54.9	58.1	60.1	43.7	37.1	NA	NA	NA	NA	NA	NA	NA
7	0	0	0	1	6	NA	NA	NA	NA	NA	Midfield	27.7	24.4	17.1	16.4	14.8	13.4	NA	NA	NA	NA	NA	NA	NA	NA	NA	NA	NA	NA	NA	NA
7	0	1	0	0	6	NA	10.4	22	34	m	Midfield	18.6	15.4	20.5	39.5	43.9	49.5	49	NA	NA	NA	NA	NA	NA	NA	NA	NA	NA	NA	NA	NA
7	0	0	0	1	6	NA	NA	NA	NA	NA	Midfield	4.1	6.5	4.1	NA	NA	NA	NA	NA	NA	NA	NA	NA	NA	NA	NA	NA	NA	NA	NA	NA
7	0	1	0	0	7	NA	13.7	24	36	m	Midfield	16.5	20.1	17.9	29.3	49.5	53.5	65.2	NA	NA	NA	NA	NA	NA	NA	NA	NA	NA	NA	NA	NA
7	0	1	0	0	7	NA	11.5	37	47	f	Midfield	3.6	3.2	4.3	2.5	8.8	13.1	15.6	14.8	26.9	37.4	54.4	67.3	59.8	47.7	NA	NA	NA	NA	NA	NA
7	0	1	0	0	8	NA	12.9	24	36	m	Midfield	19.5	16.3	33.1	49.6	39.6	60	57.3	NA	NA	NA	NA	NA	NA	NA	NA	NA	NA	NA	NA	NA
7	0	0	0	1	10	NA	NA	NA	NA	NA	Midfield	3.5	5.2	5	4.8	3.6	4.2	NA	NA	NA	NA	NA	NA	NA	NA	NA	NA	NA	NA	NA	NA
7	0	1	0	0	10	NA	NA	NA	NA	NA	Midfield	13.9	17	20.1	19.1	14.2	23.7	31.9	43.8	51.7	42.4	NA	NA	NA	NA	NA	NA	NA	NA	NA	NA
7	0	0	0	1	11	NA	NA	NA	NA	NA	Wayne's G.	14.6	17.4	24	22.6	25.6	35.1	48.4	61.8	92.4	88.9	67.3	NA	NA	NA	NA	NA	NA	NA	NA	NA
7	0	0	0	1	11	NA	NA	NA	NA	NA	Midfield	1.3	2.9	4.9	4.7	7.8	14.2	22	21.2	32.8	30.6	24.4	NA	NA	NA	NA	NA	NA	NA	NA	NA
7	0	0	0	1	12	NA	NA	NA	NA	NA	Wayne's G.	14.1	24.3	20.2	32.5	36.7	47.9	54.6	98.8	NA	NA	NA	NA	NA	NA	NA	NA	NA	NA	NA	NA
7	0	0	0	1	12	NA	NA	NA	NA	NA	Midfield	22.9	19.6	18.4	21.2	27.8	29.1	30.5	39.5	48.4	46.1	40.6	NA	NA	NA	NA	NA	NA	NA	NA	NA
7	0	0	0	1	12	NA	NA	NA	NA	NA	Midfield	2.2	1.9	5.4	1.4	3.6	2.9	6.1	7	9.5	14	14.8	17.3	22.6	24.8	24.2	23.3	26	NA	NA	NA
7	0	0	0	1	13	NA	NA	NA	NA	NA	Wayne's G.	2.4	2.2	4.2	4.2	11.3	15.1	23.1	27.4	26.2	48.6	96.3	95	NA	NA	NA	NA	NA	NA	NA	NA
7	0	1	0	0	13	NA	14.3	31	41	m	Wayne's G.	14	16.1	17.1	23.8	43.2	53	62.9	65	NA	NA	NA	NA	NA	NA	NA	NA	NA	NA	NA	NA
7	0	1	0	0	13	NA	16.9	31	43	f	Midfield	15.7	14.7	16.4	18.2	29.6	41.3	49.6	66.5	NA	NA	NA	NA	NA	NA	NA	NA	NA	NA	NA	NA
7	0	0	0	1	13	NA	NA	NA	NA	NA	Midfield	5.2	5.8	14	14.6	26.2	25	36.3	64.3	80.4	76.6	50.1	NA	NA	NA	NA	NA	NA	NA	NA	NA
7	0	0	0	1	14	NA	NA	NA	NA	NA	Wayne's G.	7.8	14.2	18.7	21.6	28.3	47.8	83.9	90.6	80.9	NA	NA	NA	NA	NA	NA	NA	NA	NA	NA	NA
7	1	0	0	0	14	47.4	20.9	41	50	m	Midfield	6.1	9.2	9.6	13.8	17.4	21.2	33.6	50.5	57.9	50.4	64.1	81.3	75.9	NA	NA	NA	NA	NA	NA	NA
7	0	0	0	1	14	NA	NA	NA	NA	NA	Midfield	11.8	10.4	11	14.8	12.4	26.6	33.2	32.6	22.4	NA	NA	NA	NA	NA	NA	NA	NA	NA	NA	NA
7	0	0	0	1	15	NA	NA	NA	NA	NA	Midfield	17.5	19.4	25.6	43.2	53.7	79.9	86.7	78.3	NA	NA	NA	NA	NA	NA	NA	NA	NA	NA	NA	NA
7	0	0	0	1	15	NA	NA	NA	NA	NA	Midfield	3.8	4.1	7.4	12.2	12.6	29.3	31.4	34.7	70.6	76.3	NA	NA	NA	NA	NA	NA	NA	NA	NA	NA
7	0	1	0	0	16	NA	10.2	31	42	m	Wayne's G.	9.4	14.4	12.9	27.7	40.9	47.5	48.1	NA	NA	NA	NA	NA	NA	NA	NA	NA	NA	NA	NA	NA
7	0	0	0	1	16	NA	NA	NA	NA	NA	Midfield	28.9	22.4	20.5	17.6	17.4	18.5	18.3	17.2	18.1	16.8	19.1	19	18.2	NA	NA	NA	NA	NA	NA	NA
7	1	0	0	0	17	58.8	NA	32	NA	NA	Wayne's G.	21.2	21.2	40.4	48.2	72.5	88.2	91.6	NA	58.8	NA	NA	NA	NA	NA	NA	NA	NA	NA	NA	NA
7	1	0	0	0	17	41.8	19	45	54	f	Midfield	2.7	2.3	2.5	3.6	7.3	14.7	20.8	26.1	62.3	67.7	60.3	72.7	NA	NA	NA	NA	NA	NA	NA	NA
7	0	1	0	0	18	NA	14.2	29	40	m	Midfield	29.2	34.4	47.4	63.4	77	NA	NA	NA	NA	NA	NA	NA	NA	NA	NA	NA	NA	NA	NA	NA
7	0	1	0	0	19	NA	9.7	39	48	m	Midfield	12	13	10.1	16.1	15.7	13.3	24.7	36.1	33.8	35.9	NA	NA	NA	NA	NA	NA	NA	NA	NA	NA
7	0	1	0	0	19	NA	13.7	37	47	f	Wayne's G.	13.4	13.4	15	21.7	27.9	45.7	59.2	70.5	NA	NA	NA	NA	NA	NA	NA	NA	NA	NA	NA	NA
7	0	0	0	1	20	NA	NA	NA	NA	NA	Midfield	17.6	17	23	56.7	53.7	54.5	NA	NA	NA	NA	NA	NA	NA	NA	NA	NA	NA	NA	NA	NA
7	0	0	0	1	21	NA	NA	NA	NA	NA	Wayne's G.	18.4	20.4	28.4	41.4	36.2	25.9	NA	NA	NA	NA	NA	NA	NA	NA	NA	NA	NA	NA	NA	NA
7	0	0	0	1	21	NA	NA	NA	NA	NA	Midfield	11.3	9.7	11.8	12.7	19.4	31.5	40.6	42.6	34.5	NA	NA	NA	NA	NA	NA	NA	NA	NA	NA	NA
7	0	0	0	1	22	NA	NA	NA	NA	NA	Wayne's G.	29.4	30.1	35.5	79.5	68.3	84.4	NA	NA	NA	NA	NA	NA	NA	NA	NA	NA	NA	NA	NA	NA
7	1	0	0	0	22	34.9	NA	39	49	m	Midfield	18	19.5	21	40	59.9	55.8	58.2	50	NA	NA	NA	NA	NA	NA	NA	NA	NA	NA	NA	NA
7	0	0	0	1	22	NA	NA	NA	NA	NA	Midfield	10.2	NA	NA	NA	NA	NA	NA	NA	NA	NA	NA	NA	NA	NA	NA	NA	NA	NA	NA	NA
7	1	0	0	0	23	NA	NA	NA	NA	NA	Midfield	25.6	44.1	70.2	73.2	81.8	97.3	NA	NA	NA	NA	NA	NA	NA	NA	NA	NA	NA	NA	NA	NA
7	0	0	0	1	23	NA	NA	NA	NA	NA	Midfield	18.9	28.2	33.6	40.5	60.8	117.2	NA	NA	NA	NA	NA	NA	NA	NA	NA	NA	NA	NA	NA	NA
7	1	0	0	0	23	68.9	36.5	37	46	f	Midfield	11.3	20.1	19.7	26.5	56.1	67.1	NA	NA	NA	NA	NA	NA	NA	NA	NA	NA	NA	NA	NA	NA
7	0	1	0	0	24	NA	18.2	38	48	f	Midfield	13.9	23.6	21.3	38.5	55.1	74.6	NA	NA	NA	NA	NA	NA	NA	NA	NA	NA	NA	NA	NA	NA
7	1	0	0	0	27	48.7	26.5	41	50	f	Midfield	10.9	22.9	31.5	73.6	67.4	68.9	69.8	NA	NA	NA	NA	NA	NA	NA	NA	NA	NA	NA	NA	NA
7	0	0	0	1	28	NA	NA	NA	NA	NA	Midfield	15.4	24.7	23.5	47.6	NA	54.3	75	NA	NA	NA	NA	NA	NA	NA	NA	NA	NA	NA	NA	NA
