# Supplementary material for: Tri-Trophic Effects of Seasonally Variable Induced Plant Defenses Vary across the Development of a Shelter Building Moth Larva and Its Parasitoid
Source: PLoS One. 2015 Mar 17;10(3):e0120769. doi: 10.1371/journal.pone.0120769 (PMC4363622; doi:10.1371/journal.pone.0120769)
Supplement: S3 File — (CSV) [file pone.0120769.s003.csv]

hostmass	paramass
28.5	0.1
20.9	0.3
18.8	0.3
29.6	0.3
31.9	0.3
77.5	15.8
77.3	1.7
73.7	0.8
71.6	7.4
71	1.1
70.8	1.3
70.6	3.3
69.9	7.5
69.8	1.4
68.5	1.9
78.3	0.1
62.4	0.3
54.2	0.2
52.1	0.4
50.2	0.3
48.6	0.3
46.7	0.3
46.6	0.3
44.8	0.4
37.4	0.2
35	0.3
32.9	0.3
31.2	0.3
23.6	0.2
23	0.1
22.4	0.1
18.2	0.1
16.7	0.1
14.6	0.1
